# Supplementary material for: Global changes in nitration levels and DNA binding profile of Trypanosoma cruzi histones induced by incubation with host extracellular matrix
Source: PLoS Negl Trop Dis. 2020 May 29;14(5):e0008262. doi: 10.1371/journal.pntd.0008262 (PMC7286532; doi:10.1371/journal.pntd.0008262)
Supplement: S1 Table — (XLSX) [file pntd.0008262.s008.xlsx]

## Sheet: Planilha1
ID	Location of Enriched Region (Chr:start-end)	Primer sequence
Ty1_ePk	TcChr36-S:792784-793089	Fw - GGAAATGATGCGGAAGATGA
		Rv - GGGAACATACAACGATGACA
Ty2_ePk	TcChr36-S:113805-114097	Fw - AGGGTGACAAAATGGCTG
		Rv - GAGACAGAGCTGCTTCTTTT
Ty3_ePk	TcChr34-S:328919-329428	Fw - AAAATATGTGCGGACGAAAC
		Rv - GCCTTGATAAAATCTCTGCG
Ty4_ePk	TcChr32-S:457287-457767	Fw - GTCTCAACGCGAACTTATTT
		Rv - TGGGAGCATCTGTAGTAGTT
Ty5_ePk	TcChr34-S:471902-472112	Fw - GAGACTGTCCATTCTGTGAA
		Rv - ATTACTCCACTTCCAACGAG
MTy1_ePk	TcChr11-S:205870-206755	Fw - CCATGCAAAGATGTTCTAGC
		Rv - ATAAATCCTCCAGCACGATC
MTy2_ePk	TcChr26-S:523946-524360	Fw - TCTACCAGATCCGAGTTGTA
		Rv - ATGGAGATGTGGGTTTGTTT
MTy3_ePk	TcChr10-S:239581-240145	Fw - CCTCTTCATGTATTCAGCCA
		Rv - CCACCGATACTGACGAATG
MTy4_ePk	TcChr31-S:353772-354131	Fw - AGGGACGGATCTGAATATCT
		Rv - TTTCACCGTAGTCATCCAAC
MTy5_ePk	TcChr27-S:437195-437913	Fw - AAATGGAAGAGGATATGGCC
		Rv - GAAATATGTTGGGCCGCA
