# Supplementary material for: Global changes in nitration levels and DNA binding profile of Trypanosoma cruzi histones induced by incubation with host extracellular matrix
Source: PLoS Negl Trop Dis. 2020 May 29;14(5):e0008262. doi: 10.1371/journal.pntd.0008262 (PMC7286532; doi:10.1371/journal.pntd.0008262)
Supplement: S2 Table — The features reported for each protein ID are: protein IDs, protein description, number of proteins, peptides, mol. weight [kDa], score, normalized Intensity_IgG, normalized Intensity_Ty, normalized Intensity_MTy, normalized_iBAQ_IGG, normalized iBAQ_Ty and normalized iBAQ_MTy. Histones are marked in light orange. Protein contaminants are marked in grey. (XLSX) [file pntd.0008262.s009.xlsx]

## Sheet: Supp_Table1
Protein Ids	Protein description	Number of proteins	Peptides	Mol. weight [kDa]	Score	normalized Intensity_IGG	normalized Intensity_TY	normalized Intensity_TYM	normalized_ iBAQ_IGG	normalized iBAQ_TY	normalized iBAQ_TYM
tr|V5DUQ3|V5DUQ3_TRYCR;tr|Q4D0X9|Q4D0X9_TRYCC;tr|K2NA12|K2NA12_TRYCR	>tr|V5DUQ3|V5DUQ3_TRYCR Uncharacterized protein OS=Trypanosoma cruzi Dm28c GN=TCDM_00161 PE=4 SV=1;>tr|Q4D0X9|Q4D0X9_TRYCC Uncharacterized protein OS=Trypanosoma cruzi (strain CL Brener) GN=Tc00.1047053510663.40 PE=4 SV=1;>tr|K2NA12|K2NA12_TRYCR Uncharacte	3	10	32.17	15.323	0	0.0108101	0	0	0.0206899	0
tr|V5DUK5|V5DUK5_TRYCR;tr|K2NA67|K2NA67_TRYCR;tr|Q4E4T1|Q4E4T1_TRYCC	>tr|V5DUK5|V5DUK5_TRYCR Uncharacterized protein OS=Trypanosoma cruzi Dm28c GN=TCDM_00093 PE=4 SV=1;>tr|K2NA67|K2NA67_TRYCR Uncharacterized protein OS=Trypanosoma cruzi marinkellei GN=MOQ_004384 PE=4 SV=1;>tr|Q4E4T1|Q4E4T1_TRYCC Uncharacterized protein OS=T	3	1	44.315	6.5026	0	0.00340856	0	0	0.00869838	0
tr|V5DUJ1|V5DUJ1_TRYCR;tr|Q4E4V0|Q4E4V0_TRYCC;tr|Q27335|Q27335_TRYCR;tr|K2N1D5|K2N1D5_TRYCR	>tr|V5DUJ1|V5DUJ1_TRYCR Polyadenylate-binding protein OS=Trypanosoma cruzi Dm28c GN=TCDM_00069 PE=3 SV=1;>tr|Q4E4V0|Q4E4V0_TRYCC Polyadenylate-binding protein OS=Trypanosoma cruzi (strain CL Brener) GN=Tc00.1047053508461.140 PE=3 SV=1;>tr|Q27335|Q27335_TRY	4	14	61.41	128.98	0	0.202692	0.129679	0	0.166263	0.086675
tr|V5DTI3|V5DTI3_TRYCR;tr|Q4DYJ6|Q4DYJ6_TRYCC;tr|Q4CKV8|Q4CKV8_TRYCC	>tr|V5DTI3|V5DTI3_TRYCR Protein kinase OS=Trypanosoma cruzi Dm28c GN=TCDM_00502 PE=4 SV=1;>tr|Q4DYJ6|Q4DYJ6_TRYCC Protein kinase, putative OS=Trypanosoma cruzi (strain CL Brener) GN=Tc00.1047053506211.220 PE=4 SV=1;>tr|Q4CKV8|Q4CKV8_TRYCC Protein kinase, p	3	3	69.33	19.715	0	0.00721776	0	0	0.00518038	0
tr|V5DSJ9|V5DSJ9_TRYCR;tr|Q4DFR8|Q4DFR8_TRYCC;tr|K2MVZ3|K2MVZ3_TRYCR	>tr|V5DSJ9|V5DSJ9_TRYCR Kinesin-like protein OS=Trypanosoma cruzi Dm28c GN=TCDM_00837 PE=3 SV=1;>tr|Q4DFR8|Q4DFR8_TRYCC Kinesin-like protein OS=Trypanosoma cruzi (strain CL Brener) GN=Tc00.1047053504125.60 PE=3 SV=1;>tr|K2MVZ3|K2MVZ3_TRYCR Kinesin-like pro	3	2	59.505	12.042	0	0.00699167	0	0	0.00698171	0
tr|V5DSG0|V5DSG0_TRYCR	>tr|V5DSG0|V5DSG0_TRYCR Uncharacterized protein OS=Trypanosoma cruzi Dm28c GN=TCDM_00788 PE=4 SV=1	1	2	45.8	13.717	0	0.00819383	0	0	0.00818219	0
tr|V5DS04|V5DS04_TRYCR;tr|Q4D9R1|Q4D9R1_TRYCC;tr|Q4D5R2|Q4D5R2_TRYCC;tr|K2MT04|K2MT04_TRYCR	>tr|V5DS04|V5DS04_TRYCR Vesicle-fusing ATPase OS=Trypanosoma cruzi Dm28c GN=TCDM_00969 PE=4 SV=1;>tr|Q4D9R1|Q4D9R1_TRYCC Vesicle-fusing ATPase, putative OS=Trypanosoma cruzi (strain CL Brener) GN=Tc00.1047053508995.40 PE=4 SV=1;>tr|Q4D5R2|Q4D5R2_TRYCC Vesi	25	3	88.406	17.069	0	0.00733875	0	0	0.00374558	0
tr|V5DRZ4|V5DRZ4_TRYCR;tr|Q4DS40|Q4DS40_TRYCC	>tr|V5DRZ4|V5DRZ4_TRYCR Uncharacterized protein OS=Trypanosoma cruzi Dm28c GN=TCDM_00947 PE=4 SV=1;>tr|Q4DS40|Q4DS40_TRYCC Uncharacterized protein OS=Trypanosoma cruzi (strain CL Brener) GN=Tc00.1047053506475.113 PE=4 SV=1	2	1	64.877	8.8283	0	0.00758286	0	0	0.00725653	0
tr|V5DRP5|V5DRP5_TRYCR;tr|Q4CZ10|Q4CZ10_TRYCC;tr|Q4CR02|Q4CR02_TRYCC	>tr|V5DRP5|V5DRP5_TRYCR Uncharacterized protein OS=Trypanosoma cruzi Dm28c GN=TCDM_01175 PE=4 SV=1;>tr|Q4CZ10|Q4CZ10_TRYCC Uncharacterized protein OS=Trypanosoma cruzi (strain CL Brener) GN=Tc00.1047053510295.40 PE=4 SV=1;>tr|Q4CR02|Q4CR02_TRYCC Uncharacte	3	1	30.938	6.7092	0	0.00670602	0.00592553	0	0.0102678	0.00739324
tr|V5DPX3|V5DPX3_TRYCR;tr|K2N0A5|K2N0A5_TRYCR;tr|Q4DHI1|Q4DHI1_TRYCC;tr|Q4DA36|Q4DA36_TRYCC	>tr|V5DPX3|V5DPX3_TRYCR 6-phosphofructo-2-kinase/fructose-2 OS=Trypanosoma cruzi Dm28c GN=TCDM_01740 PE=4 SV=1;>tr|K2N0A5|K2N0A5_TRYCR 6-phosphofructo-2-kinase/fructose-2, 6-biphosphatase, putative OS=Trypanosoma cruzi marinkellei GN=MOQ_008238 PE=4 SV=1;>	4	1	59.948	-2	0	0.00630232	0	0	0.0065793	0
tr|V5DPU1|V5DPU1_TRYCR;tr|Q4D531|Q4D531_TRYCC;tr|Q9BMP0|Q9BMP0_TRYCR;tr|Q4E3R2|Q4E3R2_TRYCC;tr|B5U6T7|B5U6T7_TRYCR	>tr|V5DPU1|V5DPU1_TRYCR 60S ribosomal protein L7a OS=Trypanosoma cruzi Dm28c GN=TCDM_01690 PE=4 SV=1;>tr|Q4D531|Q4D531_TRYCC 60S ribosomal protein L7a, putative OS=Trypanosoma cruzi (strain CL Brener) GN=Tc00.1047053510835.40 PE=4 SV=1;>tr|Q9BMP0|Q9BMP0_TR	5	1	33.779	6.2756	0	0.00355907	0	0	0.00681179	0
tr|V5DMY6|V5DMY6_TRYCR;tr|Q4E5D6|Q4E5D6_TRYCC;tr|Q4E1W4|Q4E1W4_TRYCC;tr|K2M8D5|K2M8D5_TRYCR	>tr|V5DMY6|V5DMY6_TRYCR RNA-binding protein OS=Trypanosoma cruzi Dm28c GN=TCDM_02310 PE=4 SV=1;>tr|Q4E5D6|Q4E5D6_TRYCC RNA-binding protein, putative OS=Trypanosoma cruzi (strain CL Brener) GN=Tc00.1047053511277.580 PE=4 SV=1;>tr|Q4E1W4|Q4E1W4_TRYCC RNA-bin	4	2	46.205	12.635	0	0.00464878	0	0	0.00762642	0
tr|V5DLM1|V5DLM1_TRYCR;tr|Q4DZM8|Q4DZM8_TRYCC	>tr|V5DLM1|V5DLM1_TRYCR Spindle pole body component OS=Trypanosoma cruzi Dm28c GN=TCDM_02900 PE=3 SV=1;>tr|Q4DZM8|Q4DZM8_TRYCC Spindle pole body component OS=Trypanosoma cruzi (strain CL Brener) GN=Tc00.1047053504147.170 PE=3 SV=1	2	1	85.735	9.4334	0	0	0	0	0	0
tr|V5DLD7|V5DLD7_TRYCR	>tr|V5DLD7|V5DLD7_TRYCR Uncharacterized protein OS=Trypanosoma cruzi Dm28c GN=TCDM_02978 PE=4 SV=1	1	3	28.464	30.061	0	0.0157474	0.031072	0	0.0258341	0.0415363
tr|V5DKQ2|V5DKQ2_TRYCR;tr|Q4D2A8|Q4D2A8_TRYCC;tr|Q4D0Q9|Q4D0Q9_TRYCC	>tr|V5DKQ2|V5DKQ2_TRYCR Uncharacterized protein OS=Trypanosoma cruzi Dm28c GN=TCDM_03319 PE=4 SV=1;>tr|Q4D2A8|Q4D2A8_TRYCC Uncharacterized protein OS=Trypanosoma cruzi (strain CL Brener) GN=Tc00.1047053511409.10 PE=4 SV=1;>tr|Q4D0Q9|Q4D0Q9_TRYCC Uncharacte	3	4	60.55	25.604	0	0.0153789	0.0032463	0	0.0196235	0.0033752
tr|V5DK11|V5DK11_TRYCR;tr|Q4DNJ0|Q4DNJ0_TRYCC;tr|Q4DFK5|Q4DFK5_TRYCC	>tr|V5DK11|V5DK11_TRYCR Uncharacterized protein OS=Trypanosoma cruzi Dm28c GN=TCDM_03462 PE=4 SV=1;>tr|Q4DNJ0|Q4DNJ0_TRYCC Uncharacterized protein OS=Trypanosoma cruzi (strain CL Brener) GN=Tc00.1047053509791.60 PE=4 SV=1;>tr|Q4DFK5|Q4DFK5_TRYCC Uncharacte	3	2	63.211	13.353	0	0.018672	0.00948457	0	0.0252265	0.0104412
tr|V5DHJ5|V5DHJ5_TRYCR;tr|Q4DWG6|Q4DWG6_TRYCC;tr|K2NWA6|K2NWA6_TRYCR	>tr|V5DHJ5|V5DHJ5_TRYCR Chaperonin containing t-complex protein OS=Trypanosoma cruzi Dm28c GN=TCDM_04420 PE=3 SV=1;>tr|Q4DWG6|Q4DWG6_TRYCC Chaperonin containing T-complex protein, putative OS=Trypanosoma cruzi (strain CL Brener) GN=Tc00.1047053511725.250 P	3	1	59.169	6.9297	0	0	0.0100932	0	0	0.00629634
tr|V5DH83|V5DH83_TRYCR;tr|Q4DKF0|Q4DKF0_TRYCC;tr|Q4CYD9|Q4CYD9_TRYCC	>tr|V5DH83|V5DH83_TRYCR Uncharacterized protein OS=Trypanosoma cruzi Dm28c GN=TCDM_14115 PE=4 SV=1;>tr|Q4DKF0|Q4DKF0_TRYCC Uncharacterized protein OS=Trypanosoma cruzi (strain CL Brener) GN=Tc00.1047053508817.10 PE=4 SV=1;>tr|Q4CYD9|Q4CYD9_TRYCC Uncharacte	3	1	11.304	6.1461	0	0.00618213	0	0	0.0709949	0
tr|V5DFD4|V5DFD4_TRYCR;tr|Q4D939|Q4D939_TRYCC;tr|K2NR77|K2NR77_TRYCR	>tr|V5DFD4|V5DFD4_TRYCR ABC transporter OS=Trypanosoma cruzi Dm28c GN=TCDM_05370 PE=4 SV=1;>tr|Q4D939|Q4D939_TRYCC ABC transporter, putative OS=Trypanosoma cruzi (strain CL Brener) GN=Tc00.1047053508897.30 PE=4 SV=1;>tr|K2NR77|K2NR77_TRYCR ABC transporter,	3	4	66.761	23.429	0	0.00744505	0	0	0.00633301	0
tr|V5DFB4|V5DFB4_TRYCR	>tr|V5DFB4|V5DFB4_TRYCR Uncharacterized protein OS=Trypanosoma cruzi Dm28c GN=TCDM_05340 PE=4 SV=1	1	36	224.96	60.366	0	0.0451457	0.0364637	0	0.00934125	0.00614788
tr|V5DDQ1|V5DDQ1_TRYCR	>tr|V5DDQ1|V5DDQ1_TRYCR Uncharacterized protein OS=Trypanosoma cruzi Dm28c GN=TCDM_06014 PE=4 SV=1	1	5	154.24	20.609	0	0.0208461	0.0378046	0	0.00638362	0.0094333
tr|V5DCV2|V5DCV2_TRYCR;tr|Q4DK44|Q4DK44_TRYCC;tr|K2NKQ9|K2NKQ9_TRYCR	>tr|V5DCV2|V5DCV2_TRYCR Acyl-CoA dehydrogenase OS=Trypanosoma cruzi Dm28c GN=TCDM_06407 PE=3 SV=1;>tr|Q4DK44|Q4DK44_TRYCC Acyl-CoA dehydrogenase, putative OS=Trypanosoma cruzi (strain CL Brener) GN=Tc00.1047053508827.40 PE=3 SV=1;>tr|K2NKQ9|K2NKQ9_TRYCR Ac	3	2	68.741	14.803	0	0.00707286	0.00855026	0	0.00464118	0.00457199
tr|V5DCT1|V5DCT1_TRYCR;tr|Q4DRQ7|Q4DRQ7_TRYCC;tr|Q4D7A0|Q4D7A0_TRYCC;tr|V5BAB2|V5BAB2_TRYCR;tr|Q4CVX1|Q4CVX1_TRYCC;tr|K2N4W9|K2N4W9_TRYCR;tr|Q4DG88|Q4DG88_TRYCC	>tr|V5DCT1|V5DCT1_TRYCR 60S ribosomal protein L13a OS=Trypanosoma cruzi Dm28c GN=TCDM_14423 PE=3 SV=1;>tr|Q4DRQ7|Q4DRQ7_TRYCC 60S ribosomal protein L13a, putative OS=Trypanosoma cruzi (strain CL Brener) GN=Tc00.1047053506739.150 PE=3 SV=1;>tr|Q4D7A0|Q4D7A0	7	3	25.569	19.365	0	0.0191007	0.0228314	0	0.0548342	0.0534103
tr|V5DBU7|V5DBU7_TRYCR;tr|Q4E1C8|Q4E1C8_TRYCC	>tr|V5DBU7|V5DBU7_TRYCR Uncharacterized protein OS=Trypanosoma cruzi Dm28c GN=TCDM_06841 PE=4 SV=1;>tr|Q4E1C8|Q4E1C8_TRYCC Uncharacterized protein OS=Trypanosoma cruzi (strain CL Brener) GN=Tc00.1047053511807.160 PE=4 SV=1	2	1	39.513	8.4119	0	0.00481958	0	0	0.0092244	0
tr|V5DAL2|V5DAL2_TRYCR;tr|Q4D205|Q4D205_TRYCC;tr|Q4CM76|Q4CM76_TRYCC;tr|Q4DQ60|Q4DQ60_TRYCC;tr|Q4CYB7|Q4CYB7_TRYCC	>tr|V5DAL2|V5DAL2_TRYCR Ribosomal protein L38 OS=Trypanosoma cruzi Dm28c GN=TCDM_07391 PE=3 SV=1;>tr|Q4D205|Q4D205_TRYCC Ribosomal protein L38, putative OS=Trypanosoma cruzi (strain CL Brener) GN=Tc00.1047053503575.34 PE=3 SV=1;>tr|Q4CM76|Q4CM76_TRYCC Ribo	5	2	9.34	12.088	0	0.00813173	0	0	0.0466909	0
tr|V5D9J1|V5D9J1_TRYCR;tr|Q4E2D8|Q4E2D8_TRYCC;tr|Q4D9K4|Q4D9K4_TRYCC	>tr|V5D9J1|V5D9J1_TRYCR Uncharacterized protein OS=Trypanosoma cruzi Dm28c GN=TCDM_07928 PE=4 SV=1;>tr|Q4E2D8|Q4E2D8_TRYCC Uncharacterized protein OS=Trypanosoma cruzi (strain CL Brener) GN=Tc00.1047053509979.110 PE=4 SV=1;>tr|Q4D9K4|Q4D9K4_TRYCC Uncharact	3	1	28.775	5.9881	0	0.00317313	0	0	0.0056061	0
tr|V5D7H4|V5D7H4_TRYCR;tr|Q6V7K6|Q6V7K6_TRYCR;tr|Q4E4G0|Q4E4G0_TRYCC;tr|Q4CVB5|Q4CVB5_TRYCC;tr|K2N1J3|K2N1J3_TRYCR	>tr|V5D7H4|V5D7H4_TRYCR Cyclophilin OS=Trypanosoma cruzi Dm28c GN=TCDM_08772 PE=4 SV=1;>tr|Q6V7K6|Q6V7K6_TRYCR 40 kDa cyclophilin OS=Trypanosoma cruzi PE=2 SV=1;>tr|Q4E4G0|Q4E4G0_TRYCC 40 kDa cyclophilin, putative OS=Trypanosoma cruzi (strain CL Brener) GN	5	4	38.363	24.533	0	0.0128745	0	0	0.0197128	0
tr|V5D5I6|V5D5I6_TRYCR	>tr|V5D5I6|V5D5I6_TRYCR Uncharacterized protein OS=Trypanosoma cruzi Dm28c GN=TCDM_09575 PE=4 SV=1	1	31	184.51	13.224	0	0.0312986	0.044103	0	0.00816869	0.00937906
tr|V5D5H5|V5D5H5_TRYCR	>tr|V5D5H5|V5D5H5_TRYCR Trans-sialidase OS=Trypanosoma cruzi Dm28c GN=TCDM_09593 PE=4 SV=1	1	1	77.358	7.317	0	0.0918846	0	0	0.0570364	0
tr|V5CZP2|V5CZP2_TRYCR;tr|Q4CUT6|Q4CUT6_TRYCC	>tr|V5CZP2|V5CZP2_TRYCR Casein kinase II subunit beta OS=Trypanosoma cruzi Dm28c GN=TCDM_11774 PE=3 SV=1;>tr|Q4CUT6|Q4CUT6_TRYCC Casein kinase II subunit beta OS=Trypanosoma cruzi (strain CL Brener) GN=Tc00.1047053503757.40 PE=3 SV=1	2	1	24.988	9.9702	0	0.00278999	0.00676295	0	0.00640785	0.0126568
tr|V5C333|V5C333_TRYCR;tr|Q4D2V8|Q4D2V8_TRYCC;tr|Q4D0Y0|Q4D0Y0_TRYCC	>tr|V5C333|V5C333_TRYCR 60S ribosomal subunit protein L31 OS=Trypanosoma cruzi Dm28c GN=TCDM_14322 PE=4 SV=1;>tr|Q4D2V8|Q4D2V8_TRYCC 60S ribosomal subunit protein L31, putative OS=Trypanosoma cruzi (strain CL Brener) GN=Tc00.1047053510737.70 PE=4 SV=1;>tr|	3	1	21.602	5.9499	0	0.00170401	0	0	0.00652256	0
tr|V5C224|V5C224_TRYCR;tr|Q4E650|Q4E650_TRYCC;tr|K2N4N3|K2N4N3_TRYCR	>tr|V5C224|V5C224_TRYCR Serine/threonine protein kinase OS=Trypanosoma cruzi Dm28c GN=TCDM_00285 PE=3 SV=1;>tr|Q4E650|Q4E650_TRYCC Serine/threonine protein kinase, putative OS=Trypanosoma cruzi (strain CL Brener) GN=Tc00.1047053508153.400 PE=3 SV=1;>tr|K2N	3	4	56.317	26.924	0	0.0240685	0.00669374	0	0.0221116	0.00501091
tr|V5C212|V5C212_TRYCR;tr|Q4E668|Q4E668_TRYCC;tr|K2N0K8|K2N0K8_TRYCR;tr|Q4D9B3|Q4D9B3_TRYCC	>tr|V5C212|V5C212_TRYCR Uncharacterized protein OS=Trypanosoma cruzi Dm28c GN=TCDM_00269 PE=4 SV=1;>tr|Q4E668|Q4E668_TRYCC Uncharacterized protein OS=Trypanosoma cruzi (strain CL Brener) GN=Tc00.1047053508153.220 PE=4 SV=1;>tr|K2N0K8|K2N0K8_TRYCR Uncharact	4	1	44.381	6.0223	0	0.00338519	0	0	0.00353395	0
tr|V5C1V7|V5C1V7_TRYCR;tr|Q4DRD6|Q4DRD6_TRYCC;tr|Q4DDL0|Q4DDL0_TRYCC;tr|K2MWD0|K2MWD0_TRYCR	>tr|V5C1V7|V5C1V7_TRYCR Kinesin OS=Trypanosoma cruzi Dm28c GN=TCDM_00577 PE=3 SV=1;>tr|Q4DRD6|Q4DRD6_TRYCC Kinesin, putative OS=Trypanosoma cruzi (strain CL Brener) GN=Tc00.1047053506503.90 PE=3 SV=1;>tr|Q4DDL0|Q4DDL0_TRYCC Kinesin, putative OS=Trypanosoma	4	4	134.46	24.308	0	0.00770065	0	0	0.00267972	0
tr|V5C199|V5C199_TRYCR;tr|Q4E3L4|Q4E3L4_TRYCC;tr|G0Z1Q0|G0Z1Q0_TRYCR;tr|G0Z1P6|G0Z1P6_TRYCR;tr|G0Z1P4|G0Z1P4_TRYCR;tr|G0Z1P3|G0Z1P3_TRYCR;tr|G0Z1P2|G0Z1P2_TRYCR;tr|G0Z1P1|G0Z1P1_TRYCR;tr|K2MVJ7|K2MVJ7_TRYCR;tr|G0Z1P7|G0Z1P7_TRYCR;tr|A0A0M5HM17|A0A0M5HM17_TRYCR;tr|A0A0M3YCA8|A0A0M3YCA8_TRYCR	>tr|V5C199|V5C199_TRYCR Uncharacterized protein OS=Trypanosoma cruzi Dm28c GN=TCDM_00660 PE=4 SV=1;>tr|Q4E3L4|Q4E3L4_TRYCC Uncharacterized protein OS=Trypanosoma cruzi (strain CL Brener) GN=Tc00.1047053510101.480 PE=4 SV=1;>tr|G0Z1Q0|G0Z1Q0_TRYCR Putative	12	6	51.666	36.239	0	0.0390802	0	0	0.0359038	0
tr|V5C116|V5C116_TRYCR;tr|Q6B9P5|Q6B9P5_TRYCR;tr|Q6B9P4|Q6B9P4_TRYCR;tr|Q4DRH6|Q4DRH6_TRYCC;tr|Q4DHC9|Q4DHC9_TRYCC;tr|K2NW21|K2NW21_TRYCR	>tr|V5C116|V5C116_TRYCR 14-3-3 protein OS=Trypanosoma cruzi Dm28c GN=TCDM_00612 PE=3 SV=1;>tr|Q6B9P5|Q6B9P5_TRYCR 14-3-3 protein OS=Trypanosoma cruzi GN=TCF1 PE=3 SV=1;>tr|Q6B9P4|Q6B9P4_TRYCR 14-3-3 protein OS=Trypanosoma cruzi GN=TCF1 PE=3 SV=1;>tr|Q4DRH6	6	4	29.104	35.691	0	0.0266486	0	0	0.0437158	0
tr|V5BZ97|V5BZ97_TRYCR;tr|Q4CRM4|Q4CRM4_TRYCC;tr|Q5UCB1|Q5UCB1_TRYCR;tr|G4WJX0|G4WJX0_TRYCR;tr|K2MU08|K2MU08_TRYCR	>tr|V5BZ97|V5BZ97_TRYCR Asparagine synthetase a OS=Trypanosoma cruzi Dm28c GN=TCDM_01307 PE=4 SV=1;>tr|Q4CRM4|Q4CRM4_TRYCC Asparagine synthetase A, putative OS=Trypanosoma cruzi (strain CL Brener) GN=Tc00.1047053503625.10 PE=4 SV=1;>tr|Q5UCB1|Q5UCB1_TRYCR	5	2	39.026	22.603	0	0.0203467	0	0	0.0259617	0
tr|V5BZ70|V5BZ70_TRYCR;tr|Q4DXE8|Q4DXE8_TRYCC;tr|K2NUT8|K2NUT8_TRYCR	>tr|V5BZ70|V5BZ70_TRYCR Uncharacterized protein OS=Trypanosoma cruzi Dm28c GN=TCDM_01271 PE=4 SV=1;>tr|Q4DXE8|Q4DXE8_TRYCC Uncharacterized protein OS=Trypanosoma cruzi (strain CL Brener) GN=Tc00.1047053508879.80 PE=4 SV=1;>tr|K2NUT8|K2NUT8_TRYCR Uncharacte	3	2	28.375	12.611	0	0.00295198	0.0045751	0	0.00484269	0.00611582
tr|V5BZ53|V5BZ53_TRYCR	>tr|V5BZ53|V5BZ53_TRYCR Glucose-regulated protein 78 OS=Trypanosoma cruzi Dm28c GN=TCDM_01248 PE=3 SV=1	3	5	52.688	7.6686	0	0.00706231	0	0	0.00772396	0
tr|V5BYY7|V5BYY7_TRYCR;tr|Q4DEU3|Q4DEU3_TRYCC;tr|Q4CU38|Q4CU38_TRYCC;tr|O96604|O96604_TRYCR;tr|K2NF43|K2NF43_TRYCR	>tr|V5BYY7|V5BYY7_TRYCR U3 small nuclear ribonucleoprotein (SnRNP) OS=Trypanosoma cruzi Dm28c GN=TCDM_01462 PE=4 SV=1;>tr|Q4DEU3|Q4DEU3_TRYCC U3 small nuclear ribonucloprotein (SnRNP), putative OS=Trypanosoma cruzi (strain CL Brener) GN=Tc00.1047053511753.	5	1	33.123	7.3426	0	0	0	0	0	0
tr|V5BYR2|V5BYR2_TRYCR;tr|K2NAG5|K2NAG5_TRYCR;tr|Q4E4I9|Q4E4I9_TRYCC	>tr|V5BYR2|V5BYR2_TRYCR Polyadenylate-binding protein OS=Trypanosoma cruzi Dm28c GN=TCDM_01672 PE=3 SV=1;>tr|K2NAG5|K2NAG5_TRYCR Polyadenylate-binding protein OS=Trypanosoma cruzi marinkellei GN=MOQ_004284 PE=3 SV=1;>tr|Q4E4I9|Q4E4I9_TRYCC Polyadenylate-bi	3	3	63.54	19.339	0	0.0104598	0	0	0.00774941	0
tr|V5BYN7|V5BYN7_TRYCR;tr|Q4DXX8|Q4DXX8_TRYCC;tr|K2MXP7|K2MXP7_TRYCR	>tr|V5BYN7|V5BYN7_TRYCR Nucleolar GTP-binding protein 1 OS=Trypanosoma cruzi Dm28c GN=TCDM_01635 PE=3 SV=1;>tr|Q4DXX8|Q4DXX8_TRYCC Nucleolar GTP-binding protein 1 OS=Trypanosoma cruzi (strain CL Brener) GN=Tc00.1047053510431.160 PE=3 SV=1;>tr|K2MXP7|K2MXP7	3	2	74.597	15.215	0	0.00826754	0	0	0.00558463	0
tr|V5BXF0|V5BXF0_TRYCR;tr|Q4DTF4|Q4DTF4_TRYCC;tr|Q4DHH8|Q4DHH8_TRYCC;tr|K2N0E5|K2N0E5_TRYCR	>tr|V5BXF0|V5BXF0_TRYCR Quinone oxidoreductase OS=Trypanosoma cruzi Dm28c GN=TCDM_00376 PE=4 SV=1;>tr|Q4DTF4|Q4DTF4_TRYCC Quinone oxidoreductase, putative OS=Trypanosoma cruzi (strain CL Brener) GN=Tc00.1047053510311.90 PE=4 SV=1;>tr|Q4DHH8|Q4DHH8_TRYCC Qu	4	1	36.005	6.8099	0	0	0	0	0	0
tr|V5BXE1|V5BXE1_TRYCR;tr|Q4E4J9|Q4E4J9_TRYCC	>tr|V5BXE1|V5BXE1_TRYCR Uncharacterized protein OS=Trypanosoma cruzi Dm28c GN=TCDM_01947 PE=4 SV=1;>tr|Q4E4J9|Q4E4J9_TRYCC ABC transporter, putative OS=Trypanosoma cruzi (strain CL Brener) GN=Tc00.1047053506925.530 PE=4 SV=1	2	1	74.435	6.581	0	0.00320892	0	0	0.00199192	0
tr|V5BX72|V5BX72_TRYCR;tr|Q4E661|Q4E661_TRYCC;tr|K2MPX7|K2MPX7_TRYCR	>tr|V5BX72|V5BX72_TRYCR 60S ribosomal protein L13 OS=Trypanosoma cruzi Dm28c GN=TCDM_00273 PE=3 SV=1;>tr|Q4E661|Q4E661_TRYCC 60S ribosomal protein L13 OS=Trypanosoma cruzi (strain CL Brener) GN=Tc00.1047053508153.280 PE=3 SV=1;>tr|K2MPX7|K2MPX7_TRYCR 60S r	3	6	25.293	55.756	0.011197	0.0868994	0.128879	0.0212655	0.181442	0.219274
tr|V5BX20|V5BX20_TRYCR;tr|Q4DGP4|Q4DGP4_TRYCC;tr|K2MQZ7|K2MQZ7_TRYCR	>tr|V5BX20|V5BX20_TRYCR Protein mkt1 OS=Trypanosoma cruzi Dm28c GN=TCDM_02077 PE=4 SV=1;>tr|Q4DGP4|Q4DGP4_TRYCC Uncharacterized protein OS=Trypanosoma cruzi (strain CL Brener) GN=Tc00.1047053506835.110 PE=4 SV=1;>tr|K2MQZ7|K2MQZ7_TRYCR Uncharacterized prot	3	5	82.906	30.468	0	0.0204468	0	0	0.0130451	0
tr|V5BWY3|V5BWY3_TRYCR;tr|Q4DYK7|Q4DYK7_TRYCC;tr|K2N984|K2N984_TRYCR	>tr|V5BWY3|V5BWY3_TRYCR Kinesin-like protein OS=Trypanosoma cruzi Dm28c GN=TCDM_00513 PE=3 SV=1;>tr|Q4DYK7|Q4DYK7_TRYCC Kinesin-like protein OS=Trypanosoma cruzi (strain CL Brener) GN=Tc00.1047053506211.114 PE=3 SV=1;>tr|K2N984|K2N984_TRYCR Kinesin-like pr	3	2	92.658	20.293	0	0.0137803	0	0	0.00736081	0
tr|V5BWI6|V5BWI6_TRYCR;tr|Q4E0N9|Q4E0N9_TRYCC;tr|Q4CXW9|Q4CXW9_TRYCC;tr|K2PEB9|K2PEB9_TRYCR	>tr|V5BWI6|V5BWI6_TRYCR Eukaryotic release factor 3 OS=Trypanosoma cruzi Dm28c GN=TCDM_00711 PE=4 SV=1;>tr|Q4E0N9|Q4E0N9_TRYCC Eukaryotic release factor 3, putative OS=Trypanosoma cruzi (strain CL Brener) GN=Tc00.1047053506297.300 PE=4 SV=1;>tr|Q4CXW9|Q4CX	4	2	56.733	11.728	0	0.00545992	0	0	0.00404524	0
tr|V5BWH4|V5BWH4_TRYCR;tr|Q4DN73|Q4DN73_TRYCC	>tr|V5BWH4|V5BWH4_TRYCR 40S ribosomal protein S27 OS=Trypanosoma cruzi Dm28c GN=TCDM_14332 PE=3 SV=1;>tr|Q4DN73|Q4DN73_TRYCC 40S ribosomal protein S27, putative OS=Trypanosoma cruzi (strain CL Brener) GN=Tc00.1047053506963.14 PE=3 SV=1	2	2	9.564	13.14	0	0.0150303	0.0129125	0	0.0863029	0.0604151
tr|V5BVS7|V5BVS7_TRYCR	>tr|V5BVS7|V5BVS7_TRYCR Uncharacterized protein OS=Trypanosoma cruzi Dm28c GN=TCDM_00789 PE=4 SV=1	1	1	34.278	12.384	0	0.00339654	0	0	0.00520063	0
tr|V5BVP4|V5BVP4_TRYCR;tr|Q4DZI4|Q4DZI4_TRYCC;tr|Q4DM68|Q4DM68_TRYCC	>tr|V5BVP4|V5BVP4_TRYCR Uncharacterized protein OS=Trypanosoma cruzi Dm28c GN=TCDM_00741 PE=4 SV=1;>tr|Q4DZI4|Q4DZI4_TRYCC Uncharacterized protein OS=Trypanosoma cruzi (strain CL Brener) GN=Tc00.1047053508641.100 PE=4 SV=1;>tr|Q4DM68|Q4DM68_TRYCC Uncharact	3	1	41.461	8.6611	0	0.00641356	0.00562058	0	0.00701453	0.00500905
tr|V5BUY7|V5BUY7_TRYCR;tr|Q4DPV8|Q4DPV8_TRYCC;tr|K2N232|K2N232_TRYCR	>tr|V5BUY7|V5BUY7_TRYCR Uncharacterized protein OS=Trypanosoma cruzi Dm28c GN=TCDM_02746 PE=4 SV=1;>tr|Q4DPV8|Q4DPV8_TRYCC Uncharacterized protein OS=Trypanosoma cruzi (strain CL Brener) GN=Tc00.1047053510877.20 PE=4 SV=1;>tr|K2N232|K2N232_TRYCR Uncharacte	3	1	67.579	6.183	0	0	0	0	0	0
tr|V5BUV0|V5BUV0_TRYCR	>tr|V5BUV0|V5BUV0_TRYCR Uncharacterized protein OS=Trypanosoma cruzi Dm28c GN=TCDM_02909 PE=4 SV=1	1	2	71.413	6.7006	0	0.00281376	0	0	0.00215414	0
tr|V5BU68|V5BU68_TRYCR;tr|Q4DAV9|Q4DAV9_TRYCC	>tr|V5BU68|V5BU68_TRYCR Ribosomal protein L37 OS=Trypanosoma cruzi Dm28c GN=TCDM_14191 PE=3 SV=1;>tr|Q4DAV9|Q4DAV9_TRYCC 60S ribosomal protein L37a, putative OS=Trypanosoma cruzi (strain CL Brener) GN=Tc00.1047053504069.56 PE=3 SV=1	2	1	10.159	6.9074	0	0.00536711	0	0	0.0410904	0
tr|V5BU64|V5BU64_TRYCR;tr|Q4D8U5|Q4D8U5_TRYCC;tr|Q4D6T8|Q4D6T8_TRYCC;tr|Q3ZMB9|Q3ZMB9_TRYCR	>tr|V5BU64|V5BU64_TRYCR Universal minicircle sequence binding protein (UMSBP) OS=Trypanosoma cruzi Dm28c GN=TCDM_13905 PE=4 SV=1;>tr|Q4D8U5|Q4D8U5_TRYCC Universal minicircle sequence binding protein (UMSBP), putative OS=Trypanosoma cruzi (strain CL Brener)	4	8	20.477	77.951	0.044447	0.485484	0.787937	0.0663235	0.796442	1.05334
tr|V5BTR5|V5BTR5_TRYCR;tr|Q4E2R6|Q4E2R6_TRYCC;tr|K2NM91|K2NM91_TRYCR	>tr|V5BTR5|V5BTR5_TRYCR Uncharacterized protein OS=Trypanosoma cruzi Dm28c GN=TCDM_01554 PE=4 SV=1;>tr|Q4E2R6|Q4E2R6_TRYCC Uncharacterized protein OS=Trypanosoma cruzi (strain CL Brener) GN=Tc00.1047053504153.170 PE=4 SV=1;>tr|K2NM91|K2NM91_TRYCR Uncharact	3	2	142.2	11.524	0	0.00484362	0.00634814	0	0.00191803	0.00204832
tr|V5BT80|V5BT80_TRYCR;tr|Q4DNI4|Q4DNI4_TRYCC;tr|Q4CXF1|Q4CXF1_TRYCC;tr|A6N830|A6N830_TRYCR	>tr|V5BT80|V5BT80_TRYCR Kinetoplast-associated protein OS=Trypanosoma cruzi Dm28c GN=TCDM_03472 PE=4 SV=1;>tr|Q4DNI4|Q4DNI4_TRYCC Kinetoplast DNA-associated protein, putative OS=Trypanosoma cruzi (strain CL Brener) GN=Tc00.1047053509791.120 PE=4 SV=1;>tr|Q	4	4	21.274	48.276	0	0.056756	0.0435883	0	0.260706	0.163142
tr|V5BSX5|V5BSX5_TRYCR;tr|Q4E4N7|Q4E4N7_TRYCC	>tr|V5BSX5|V5BSX5_TRYCR Dynein light chain OS=Trypanosoma cruzi Dm28c GN=TCDM_13942 PE=4 SV=1;>tr|Q4E4N7|Q4E4N7_TRYCC Dynein light chain, putative OS=Trypanosoma cruzi (strain CL Brener) GN=Tc00.1047053506925.104 PE=4 SV=1	2	3	10.387	56.929	0	0.0509989	0.0292353	0	0.292825	0.136784
tr|V5BSE4|V5BSE4_TRYCR;tr|Q4DC38|Q4DC38_TRYCC;tr|Q4CWD6|Q4CWD6_TRYCC	>tr|V5BSE4|V5BSE4_TRYCR 40S ribosomal protein S13 OS=Trypanosoma cruzi Dm28c GN=TCDM_13834 PE=3 SV=1;>tr|Q4DC38|Q4DC38_TRYCC 40S ribosomal protein S13, putative OS=Trypanosoma cruzi (strain CL Brener) GN=Tc00.1047053511291.90 PE=3 SV=1;>tr|Q4CWD6|Q4CWD6_TR	3	3	17.229	18.032	0	0.0190099	0.015276	0	0.0485128	0.0317654
tr|V5BS95|V5BS95_TRYCR;tr|Q4DIZ5|Q4DIZ5_TRYCC;tr|Q4DYJ3|Q4DYJ3_TRYCC	>tr|V5BS95|V5BS95_TRYCR Fibrillarin OS=Trypanosoma cruzi Dm28c GN=TCDM_00499 PE=3 SV=1;>tr|Q4DIZ5|Q4DIZ5_TRYCC Fibrillarin, putative OS=Trypanosoma cruzi (strain CL Brener) GN=Tc00.1047053511287.150 PE=3 SV=1;>tr|Q4DYJ3|Q4DYJ3_TRYCC Fibrillarin, putative O	3	6	30.005	55.74	0	0.0617118	0.0760254	0	0.109027	0.109447
tr|V5BS50|V5BS50_TRYCR;tr|Q4DK32|Q4DK32_TRYCC;tr|K2MZX1|K2MZX1_TRYCR;tr|Q4E2V9|Q4E2V9_TRYCC	>tr|V5BS50|V5BS50_TRYCR Uncharacterized protein OS=Trypanosoma cruzi Dm28c GN=TCDM_00418 PE=4 SV=1;>tr|Q4DK32|Q4DK32_TRYCC Uncharacterized protein OS=Trypanosoma cruzi (strain CL Brener) GN=Tc00.1047053506525.10 PE=4 SV=1;>tr|K2MZX1|K2MZX1_TRYCR Uncharacte	4	2	57.862	24.1	0	0.00844996	0.00851306	0	0.00882138	0.00724186
tr|V5BRY3|V5BRY3_TRYCR;tr|Q4CXX4|Q4CXX4_TRYCC	>tr|V5BRY3|V5BRY3_TRYCR S-phase kinase-associated protein OS=Trypanosoma cruzi Dm28c GN=TCDM_14515 PE=3 SV=1;>tr|Q4CXX4|Q4CXX4_TRYCC S-phase kinase-associated protein, putative OS=Trypanosoma cruzi (strain CL Brener) GN=Tc00.1047053506297.350 PE=3 SV=1	2	1	21.228	5.8656	0	0.00252344	0	0	0.00579565	0
tr|V5BRX6|V5BRX6_TRYCR;tr|Q4E3P1|Q4E3P1_TRYCC;tr|Q4E0Q3|Q4E0Q3_TRYCC	>tr|V5BRX6|V5BRX6_TRYCR 40S ribosomal protein S5 OS=Trypanosoma cruzi Dm28c GN=TCDM_14216 PE=3 SV=1;>tr|Q4E3P1|Q4E3P1_TRYCC 40S ribosomal protein S5, putative OS=Trypanosoma cruzi (strain CL Brener) GN=Tc00.1047053510101.170 PE=3 SV=1;>tr|Q4E0Q3|Q4E0Q3_TRY	3	4	21.252	27.914	0	0.051278	0.0412417	0	0.130856	0.0857602
tr|V5BRU1|V5BRU1_TRYCR;tr|Q4DZ98|Q4DZ98_TRYCC;tr|S5NFX0|S5NFX0_TRYCR;tr|Q9NDF4|Q9NDF4_TRYCR;tr|Q9N619|Q9N619_TRYCR;tr|K2N4D2|K2N4D2_TRYCR	>tr|V5BRU1|V5BRU1_TRYCR Enolase OS=Trypanosoma cruzi Dm28c GN=TCDM_04067 PE=3 SV=1;>tr|Q4DZ98|Q4DZ98_TRYCC Enolase, putative OS=Trypanosoma cruzi (strain CL Brener) GN=Tc00.1047053504105.140 PE=1 SV=1;>tr|S5NFX0|S5NFX0_TRYCR Enolase (Fragment) OS=Trypanoso	6	6	46.474	58.759	0	0.0418018	0.00640091	0	0.0400046	0.00499132
tr|V5BRT6|V5BRT6_TRYCR	>tr|V5BRT6|V5BRT6_TRYCR Uncharacterized protein OS=Trypanosoma cruzi Dm28c GN=TCDM_04062 PE=4 SV=1	1	9	81.039	10.126	0	0.00454048	0	0	0.00316007	0
tr|V5BRS0|V5BRS0_TRYCR;tr|K2MC55|K2MC55_TRYCR	>tr|V5BRS0|V5BRS0_TRYCR Uncharacterized protein OS=Trypanosoma cruzi Dm28c GN=TCDM_04045 PE=4 SV=1;>tr|K2MC55|K2MC55_TRYCR Uncharacterized protein OS=Trypanosoma cruzi marinkellei GN=MOQ_003356 PE=4 SV=1	2	2	76.084	11.971	0	0.00883136	0	0	0.00676118	0
tr|V5BRP2|V5BRP2_TRYCR	>tr|V5BRP2|V5BRP2_TRYCR Uncharacterized protein OS=Trypanosoma cruzi Dm28c GN=TCDM_02345 PE=4 SV=1	1	2	43.601	15.602	0	0.0097902	0	0	0.0112426	0
tr|V5BRN5|V5BRN5_TRYCR;tr|Q4CYE8|Q4CYE8_TRYCC;tr|K2N2Q0|K2N2Q0_TRYCR	>tr|V5BRN5|V5BRN5_TRYCR Uncharacterized protein OS=Trypanosoma cruzi Dm28c GN=TCDM_04147 PE=4 SV=1;>tr|Q4CYE8|Q4CYE8_TRYCC Uncharacterized protein OS=Trypanosoma cruzi (strain CL Brener) GN=Tc00.1047053507629.20 PE=4 SV=1;>tr|K2N2Q0|K2N2Q0_TRYCR Uncharacte	3	3	74.894	17.922	0	0.00542988	0	0	0.00415688	0
tr|V5BRM0|V5BRM0_TRYCR;tr|Q4E5D7|Q4E5D7_TRYCC;tr|Q4E1W5|Q4E1W5_TRYCC	>tr|V5BRM0|V5BRM0_TRYCR 60S ribosomal protein L7 OS=Trypanosoma cruzi Dm28c GN=TCDM_02311 PE=4 SV=1;>tr|Q4E5D7|Q4E5D7_TRYCC 60S ribosomal protein L7, putative OS=Trypanosoma cruzi (strain CL Brener) GN=Tc00.1047053511277.570 PE=4 SV=1;>tr|Q4E1W5|Q4E1W5_TRY	3	1	34.222	8.2096	0	0.00489597	0	0	0.0093707	0
tr|V5BQR9|V5BQR9_TRYCR;tr|K2NMT6|K2NMT6_TRYCR	>tr|V5BQR9|V5BQR9_TRYCR Uncharacterized protein OS=Trypanosoma cruzi Dm28c GN=TCDM_00959 PE=4 SV=1;>tr|K2NMT6|K2NMT6_TRYCR Uncharacterized protein OS=Trypanosoma cruzi marinkellei GN=MOQ_006029 PE=4 SV=1	2	2	58.196	32.474	0	0.00435632	0	0	0.00370571	0
tr|V5BQL6|V5BQL6_TRYCR;tr|Q4D6M9|Q4D6M9_TRYCC;tr|K2NSN7|K2NSN7_TRYCR	>tr|V5BQL6|V5BQL6_TRYCR Eukaryotic translation initiation factor 3 subunit OS=Trypanosoma cruzi Dm28c GN=TCDM_04541 PE=4 SV=1;>tr|Q4D6M9|Q4D6M9_TRYCC Uncharacterized protein OS=Trypanosoma cruzi (strain CL Brener) GN=Tc00.1047053508357.100 PE=4 SV=1;>tr|K2	3	3	36.377	20.252	0	0.0154523	0.00648266	0	0.0197161	0.00674012
tr|V5BQL3|V5BQL3_TRYCR;tr|Q4D5N8|Q4D5N8_TRYCC;sp|Q6JZK2|NOP10_TRYCR	>tr|V5BQL3|V5BQL3_TRYCR Nucleolar RNA-binding protein OS=Trypanosoma cruzi Dm28c GN=TCDM_13837 PE=4 SV=1;>tr|Q4D5N8|Q4D5N8_TRYCC Nucleolar RNA-binding protein, putative OS=Trypanosoma cruzi (strain CL Brener) GN=Tc00.1047053503891.54 PE=4 SV=1;>sp|Q6JZK2|N	3	3	7.4897	18.552	0	0.041313	0.0709256	0	0.474424	0.663691
tr|V5BQJ1|V5BQJ1_TRYCR;tr|Q4D5M2|Q4D5M2_TRYCC;tr|Q4DTV5|Q4DTV5_TRYCC;tr|K2MEF1|K2MEF1_TRYCR	>tr|V5BQJ1|V5BQJ1_TRYCR RuvB-like helicase OS=Trypanosoma cruzi Dm28c GN=TCDM_02843 PE=3 SV=1;>tr|Q4D5M2|Q4D5M2_TRYCC RuvB-like helicase OS=Trypanosoma cruzi (strain CL Brener) GN=Tc00.1047053505989.82 PE=3 SV=1;>tr|Q4DTV5|Q4DTV5_TRYCC RuvB-like helicase O	4	4	50.08	25.447	0	0.0158503	0	0	0.0145612	0
tr|V5BQI1|V5BQI1_TRYCR;tr|Q4CX48|Q4CX48_TRYCC;tr|Q4CS81|Q4CS81_TRYCC	>tr|V5BQI1|V5BQI1_TRYCR Uncharacterized protein OS=Trypanosoma cruzi Dm28c GN=TCDM_01196 PE=4 SV=1;>tr|Q4CX48|Q4CX48_TRYCC Uncharacterized protein OS=Trypanosoma cruzi (strain CL Brener) GN=Tc00.1047053504203.50 PE=4 SV=1;>tr|Q4CS81|Q4CS81_TRYCC Uncharacte	3	1	32.36	9.8097	0	0	0	0	0	0
tr|V5BQH3|V5BQH3_TRYCR;tr|Q4DP85|Q4DP85_TRYCC	>tr|V5BQH3|V5BQH3_TRYCR Uncharacterized protein OS=Trypanosoma cruzi Dm28c GN=TCDM_04487 PE=4 SV=1;>tr|Q4DP85|Q4DP85_TRYCC Uncharacterized protein OS=Trypanosoma cruzi (strain CL Brener) GN=Tc00.1047053506127.150 PE=4 SV=1	2	1	96.489	5.966	0	0.00194239	0	0	0.000969796	0
tr|V5BQF7|V5BQF7_TRYCR;tr|Q4DSE3|Q4DSE3_TRYCC	>tr|V5BQF7|V5BQF7_TRYCR Uncharacterized protein OS=Trypanosoma cruzi Dm28c GN=TCDM_02802 PE=4 SV=1;>tr|Q4DSE3|Q4DSE3_TRYCC Ribosomal RNA processing protein 6, putative OS=Trypanosoma cruzi (strain CL Brener) GN=Tc00.1047053504057.110 PE=4 SV=1	2	1	79.964	5.9173	0	0	0	0	0	0
tr|V5BQE2|V5BQE2_TRYCR;tr|Q4CYE4|Q4CYE4_TRYCC	>tr|V5BQE2|V5BQE2_TRYCR Ribosomal protein S26 OS=Trypanosoma cruzi Dm28c GN=TCDM_14426 PE=4 SV=1;>tr|Q4CYE4|Q4CYE4_TRYCC Ribosomal protein S26, putative OS=Trypanosoma cruzi (strain CL Brener) GN=Tc00.1047053503801.20 PE=4 SV=1	2	2	12.762	16.222	0	0.0183729	0.0190461	0	0.105494	0.0891116
tr|V5BQ87|V5BQ87_TRYCR	>tr|V5BQ87|V5BQ87_TRYCR Uncharacterized protein OS=Trypanosoma cruzi Dm28c GN=TCDM_02908 PE=4 SV=1	1	4	59.156	8.163	0	0	0	0	0	0
tr|V5BQ77|V5BQ77_TRYCR	>tr|V5BQ77|V5BQ77_TRYCR Uncharacterized protein OS=Trypanosoma cruzi Dm28c GN=TCDM_02895 PE=4 SV=1	2	7	88.309	13.601	0	0.0163511	0	0	0.00766384	0
tr|V5BQ45|V5BQ45_TRYCR;tr|Q4DEK4|Q4DEK4_TRYCC;tr|Q4D916|Q4D916_TRYCC	>tr|V5BQ45|V5BQ45_TRYCR 40S ribosomal protein S16 OS=Trypanosoma cruzi Dm28c GN=TCDM_14278 PE=4 SV=1;>tr|Q4DEK4|Q4DEK4_TRYCC 40S ribosomal protein S16, putative OS=Trypanosoma cruzi (strain CL Brener) GN=Tc00.1047053503899.20 PE=4 SV=1;>tr|Q4D916|Q4D916_TR	3	3	16.823	18.289	0	0.019707	0.00558901	0	0.0565763	0.0130753
tr|V5BPA0|V5BPA0_TRYCR;tr|Q4E5N7|Q4E5N7_TRYCC;tr|O61100|O61100_TRYCR;tr|K2MXH5|K2MXH5_TRYCR	>tr|V5BPA0|V5BPA0_TRYCR Uncharacterized protein OS=Trypanosoma cruzi Dm28c GN=TCDM_05027 PE=4 SV=1;>tr|Q4E5N7|Q4E5N7_TRYCC Uncharacterized protein OS=Trypanosoma cruzi (strain CL Brener) GN=Tc00.1047053506529.440 PE=4 SV=1;>tr|O61100|O61100_TRYCR TcC31.25	4	1	92.173	6.2042	0	0	0	0	0	0
tr|V5BNS5|V5BNS5_TRYCR;tr|Q4DEX4|Q4DEX4_TRYCC;tr|Q4D4Y0|Q4D4Y0_TRYCC;tr|K2MMH1|K2MMH1_TRYCR	>tr|V5BNS5|V5BNS5_TRYCR Aminopeptidase OS=Trypanosoma cruzi Dm28c GN=TCDM_05225 PE=4 SV=1;>tr|Q4DEX4|Q4DEX4_TRYCC Cytosolic leucyl aminopeptidase, putative OS=Trypanosoma cruzi (strain CL Brener) GN=Tc00.1047053510515.60 PE=4 SV=1;>tr|Q4D4Y0|Q4D4Y0_TRYCC C	4	1	62.362	6.1657	0	0	0	0	0	0
tr|V5BN30|V5BN30_TRYCR	>tr|V5BN30|V5BN30_TRYCR Uncharacterized protein OS=Trypanosoma cruzi Dm28c GN=TCDM_03801 PE=4 SV=1	2	30	111.14	299.59	0	0.564034	0.3162	0	0.249125	0.113802
tr|V5BMN4|V5BMN4_TRYCR;tr|Q4D0N8|Q4D0N8_TRYCC;tr|Q4CLP8|Q4CLP8_TRYCC;tr|K2MG67|K2MG67_TRYCR	>tr|V5BMN4|V5BMN4_TRYCR Uncharacterized protein OS=Trypanosoma cruzi Dm28c GN=TCDM_03880 PE=4 SV=1;>tr|Q4D0N8|Q4D0N8_TRYCC Uncharacterized protein OS=Trypanosoma cruzi (strain CL Brener) GN=Tc00.1047053508961.70 PE=4 SV=1;>tr|Q4CLP8|Q4CLP8_TRYCC Uncharacte	4	3	41.859	22.01	0	0.0172298	0.00346158	0	0.017206	0.00281663
tr|V5BLL4|V5BLL4_TRYCR;sp|Q4E162|IF4A_TRYCC;tr|Q4E0F6|Q4E0F6_TRYCC;tr|K2NIX0|K2NIX0_TRYCR	>tr|V5BLL4|V5BLL4_TRYCR Eukaryotic initiation factor 4a OS=Trypanosoma cruzi Dm28c GN=TCDM_06239 PE=3 SV=1;>sp|Q4E162|IF4A_TRYCC Probable eukaryotic initiation factor 4A OS=Trypanosoma cruzi (strain CL Brener) GN=Tc00.1047053511585.190 PE=3 SV=1;>tr|Q4E0F6	4	10	45.494	108.62	0	0.126546	0.0421825	0	0.138401	0.0375924
tr|V5BLK4|V5BLK4_TRYCR;tr|Q4DSS5|Q4DSS5_TRYCC;tr|Q4DIR8|Q4DIR8_TRYCC	>tr|V5BLK4|V5BLK4_TRYCR Small ubiquitin protein OS=Trypanosoma cruzi Dm28c GN=TCDM_14309 PE=4 SV=1;>tr|Q4DSS5|Q4DSS5_TRYCC Small ubiquitin protein, putative OS=Trypanosoma cruzi (strain CL Brener) GN=Tc00.1047053507809.70 PE=4 SV=1;>tr|Q4DIR8|Q4DIR8_TRYCC	3	1	11.692	5.875	0	0	0	0	0	0
tr|V5BLE8|V5BLE8_TRYCR;tr|Q4DSS0|Q4DSS0_TRYCC;tr|K2MNX3|K2MNX3_TRYCR	>tr|V5BLE8|V5BLE8_TRYCR Uncharacterized protein OS=Trypanosoma cruzi Dm28c GN=TCDM_04336 PE=4 SV=1;>tr|Q4DSS0|Q4DSS0_TRYCC Uncharacterized protein OS=Trypanosoma cruzi (strain CL Brener) GN=Tc00.1047053507809.110 PE=4 SV=1;>tr|K2MNX3|K2MNX3_TRYCR Uncharact	4	3	145.35	20.457	0	0.0138858	0	0	0.00579841	0
tr|V5BL95|V5BL95_TRYCR	>tr|V5BL95|V5BL95_TRYCR Uncharacterized protein OS=Trypanosoma cruzi Dm28c GN=TCDM_06312 PE=4 SV=1	1	4	63.88	28.093	0	0.0183622	0	0	0.0127801	0
tr|V5BL87|V5BL87_TRYCR;tr|Q4DTP1|Q4DTP1_TRYCC	>tr|V5BL87|V5BL87_TRYCR Uncharacterized protein OS=Trypanosoma cruzi Dm28c GN=TCDM_06423 PE=4 SV=1;>tr|Q4DTP1|Q4DTP1_TRYCC Uncharacterized protein OS=Trypanosoma cruzi (strain CL Brener) GN=Tc00.1047053511211.49 PE=4 SV=1	2	1	20.529	6.5441	0	0	0	0	0	0
tr|V5BL37|V5BL37_TRYCR;tr|Q4D6N0|Q4D6N0_TRYCC;tr|K2MA70|K2MA70_TRYCR;tr|Q4E389|Q4E389_TRYCC	>tr|V5BL37|V5BL37_TRYCR Chaperonin containing t-complex protein OS=Trypanosoma cruzi Dm28c GN=TCDM_04540 PE=3 SV=1;>tr|Q4D6N0|Q4D6N0_TRYCC T-complex protein 1, beta subunit, putative OS=Trypanosoma cruzi (strain CL Brener) GN=Tc00.1047053508357.90 PE=3 SV=	4	2	57.994	19.375	0	0	0	0	0	0
tr|V5BKZ3|V5BKZ3_TRYCR;tr|Q4E3H5|Q4E3H5_TRYCC;tr|K2NDK5|K2NDK5_TRYCR	>tr|V5BKZ3|V5BKZ3_TRYCR Uncharacterized protein OS=Trypanosoma cruzi Dm28c GN=TCDM_06489 PE=4 SV=1;>tr|Q4E3H5|Q4E3H5_TRYCC Uncharacterized protein OS=Trypanosoma cruzi (strain CL Brener) GN=Tc00.1047053510329.380 PE=4 SV=1;>tr|K2NDK5|K2NDK5_TRYCR Uncharact	3	4	41.585	25.874	0	0.0291192	0	0	0.0290773	0
tr|V5BKU4|V5BKU4_TRYCR;tr|Q4DMJ3|Q4DMJ3_TRYCC;tr|K2PBN5|K2PBN5_TRYCR	>tr|V5BKU4|V5BKU4_TRYCR Serine/threonine-protein phosphatase OS=Trypanosoma cruzi Dm28c GN=TCDM_04570 PE=3 SV=1;>tr|Q4DMJ3|Q4DMJ3_TRYCC Serine/threonine-protein phosphatase OS=Trypanosoma cruzi (strain CL Brener) GN=Tc00.1047053508815.110 PE=3 SV=1;>tr|K2P	3	3	34.416	19.194	0	0.00706445	0	0	0.0108169	0
tr|V5BKF6|V5BKF6_TRYCR;tr|Q4E582|Q4E582_TRYCC;tr|K2NXI7|K2NXI7_TRYCR	>tr|V5BKF6|V5BKF6_TRYCR Uncharacterized protein OS=Trypanosoma cruzi Dm28c GN=TCDM_04692 PE=4 SV=1;>tr|Q4E582|Q4E582_TRYCC Uncharacterized protein OS=Trypanosoma cruzi (strain CL Brener) GN=Tc00.1047053506559.460 PE=4 SV=1;>tr|K2NXI7|K2NXI7_TRYCR Uncharact	3	2	77.139	11.507	0	0.00671069	0	0	0.00642196	0
tr|V5BK82|V5BK82_TRYCR;tr|Q4E1C5|Q4E1C5_TRYCC;tr|K2MUD4|K2MUD4_TRYCR	>tr|V5BK82|V5BK82_TRYCR Uncharacterized protein OS=Trypanosoma cruzi Dm28c GN=TCDM_06835 PE=4 SV=1;>tr|Q4E1C5|Q4E1C5_TRYCC Uncharacterized protein OS=Trypanosoma cruzi (strain CL Brener) GN=Tc00.1047053511807.200 PE=4 SV=1;>tr|K2MUD4|K2MUD4_TRYCR Uncharact	3	1	142.89	6.838	0	0	0	0	0	0
tr|V5BK67|V5BK67_TRYCR;tr|K2N6W0|K2N6W0_TRYCR	>tr|V5BK67|V5BK67_TRYCR Nucleolar protein OS=Trypanosoma cruzi Dm28c GN=TCDM_03142 PE=4 SV=1;>tr|K2N6W0|K2N6W0_TRYCR Nucleolar protein, putative OS=Trypanosoma cruzi marinkellei GN=MOQ_005784 PE=4 SV=1	2	13	47.859	6.7798	0	0.00682073	0	0	0.00783284	0
tr|V5BK31|V5BK31_TRYCR;tr|Q4D4W9|Q4D4W9_TRYCC;tr|Q4D4H3|Q4D4H3_TRYCC;tr|K2NNX7|K2NNX7_TRYCR	>tr|V5BK31|V5BK31_TRYCR Uncharacterized protein OS=Trypanosoma cruzi Dm28c GN=TCDM_13866 PE=4 SV=1;>tr|Q4D4W9|Q4D4W9_TRYCC Uncharacterized protein OS=Trypanosoma cruzi (strain CL Brener) GN=Tc00.1047053511909.60 PE=4 SV=1;>tr|Q4D4H3|Q4D4H3_TRYCC Uncharacte	4	1	36.833	7.1216	0	0	0	0	0	0
tr|V5BJW2|V5BJW2_TRYCR;tr|Q4D5X2|Q4D5X2_TRYCC;tr|Q3ZMB7|Q3ZMB7_TRYCR;tr|K2NU19|K2NU19_TRYCR	>tr|V5BJW2|V5BJW2_TRYCR Clathrin heavy chain OS=Trypanosoma cruzi Dm28c GN=TCDM_03193 PE=3 SV=1;>tr|Q4D5X2|Q4D5X2_TRYCC Clathrin heavy chain OS=Trypanosoma cruzi (strain CL Brener) GN=Tc00.1047053506167.50 PE=3 SV=1;>tr|Q3ZMB7|Q3ZMB7_TRYCR Clathrin heavy c	6	27	192.67	238.08	0	0.219118	0.183424	0	0.0535368	0.0365181
tr|V5BJE8|V5BJE8_TRYCR;tr|Q4D8F1|Q4D8F1_TRYCC;tr|K2NIA8|K2NIA8_TRYCR	>tr|V5BJE8|V5BJE8_TRYCR Uncharacterized protein OS=Trypanosoma cruzi Dm28c GN=TCDM_05138 PE=4 SV=1;>tr|Q4D8F1|Q4D8F1_TRYCC Uncharacterized protein OS=Trypanosoma cruzi (strain CL Brener) GN=Tc00.1047053511761.30 PE=4 SV=1;>tr|K2NIA8|K2NIA8_TRYCR Uncharacte	3	6	60.316	41.95	0	0.0553751	0.028455	0	0.0552973	0.0231538
tr|V5BJ49|V5BJ49_TRYCR;tr|Q4D2F2|Q4D2F2_TRYCC;tr|K2N432|K2N432_TRYCR;tr|Q5KTW0|Q5KTW0_TRYCR	>tr|V5BJ49|V5BJ49_TRYCR Isoleucyl-tRNA synthetase OS=Trypanosoma cruzi Dm28c GN=TCDM_03509 PE=3 SV=1;>tr|Q4D2F2|Q4D2F2_TRYCC Isoleucyl-tRNA synthetase, putative OS=Trypanosoma cruzi (strain CL Brener) GN=Tc00.1047053509797.40 PE=3 SV=1;>tr|K2N432|K2N432_TR	4	3	132.37	18.193	0	0.00993443	0	0	0.00407438	0
tr|V5BIW3|V5BIW3_TRYCR;tr|Q4DCZ9|Q4DCZ9_TRYCC;tr|Q4DAE5|Q4DAE5_TRYCC;tr|K2N1Z5|K2N1Z5_TRYCR	>tr|V5BIW3|V5BIW3_TRYCR Uncharacterized protein OS=Trypanosoma cruzi Dm28c GN=TCDM_03595 PE=4 SV=1;>tr|Q4DCZ9|Q4DCZ9_TRYCC Uncharacterized protein OS=Trypanosoma cruzi (strain CL Brener) GN=Tc00.1047053506637.90 PE=4 SV=1;>tr|Q4DAE5|Q4DAE5_TRYCC Uncharacte	4	5	102.65	36.163	0	0.0302716	0.0129489	0	0.0141889	0.00494558
tr|V5BIK2|V5BIK2_TRYCR;tr|Q4DL35|Q4DL35_TRYCC;tr|Q4CZP9|Q4CZP9_TRYCC;tr|K2MAA9|K2MAA9_TRYCR	>tr|V5BIK2|V5BIK2_TRYCR Uncharacterized protein OS=Trypanosoma cruzi Dm28c GN=TCDM_07636 PE=4 SV=1;>tr|Q4DL35|Q4DL35_TRYCC Uncharacterized protein OS=Trypanosoma cruzi (strain CL Brener) GN=Tc00.1047053503893.140 PE=4 SV=1;>tr|Q4CZP9|Q4CZP9_TRYCC Uncharact	4	1	61.764	10.549	0	0.00366283	0.00330215	0	0.00240356	0.00176572
tr|V5BI65|V5BI65_TRYCR;tr|Q4DXF8|Q4DXF8_TRYCC;tr|Q4DLY1|Q4DLY1_TRYCC	>tr|V5BI65|V5BI65_TRYCR Uncharacterized protein OS=Trypanosoma cruzi Dm28c GN=TCDM_14481 PE=4 SV=1;>tr|Q4DXF8|Q4DXF8_TRYCC Uncharacterized protein OS=Trypanosoma cruzi (strain CL Brener) GN=Tc00.1047053510355.260 PE=4 SV=1;>tr|Q4DLY1|Q4DLY1_TRYCC Uncharact	3	1	14.132	6.983	0	0	0	0	0	0
tr|V5BHH7|V5BHH7_TRYCR;tr|Q4D6R5|Q4D6R5_TRYCC;tr|Q4CPI9|Q4CPI9_TRYCC;tr|K2MR01|K2MR01_TRYCR	>tr|V5BHH7|V5BHH7_TRYCR Uncharacterized protein OS=Trypanosoma cruzi Dm28c GN=TCDM_04100 PE=4 SV=1;>tr|Q4D6R5|Q4D6R5_TRYCC Uncharacterized protein OS=Trypanosoma cruzi (strain CL Brener) GN=Tc00.1047053509581.50 PE=4 SV=1;>tr|Q4CPI9|Q4CPI9_TRYCC Uncharacte	4	2	34.217	11.267	0	0.00309153	0	0	0.0047335	0
tr|V5BHC2|V5BHC2_TRYCR;tr|Q4D188|Q4D188_TRYCC;tr|Q4CS85|Q4CS85_TRYCC	>tr|V5BHC2|V5BHC2_TRYCR Uncharacterized protein OS=Trypanosoma cruzi Dm28c GN=TCDM_04192 PE=4 SV=1;>tr|Q4D188|Q4D188_TRYCC Uncharacterized protein OS=Trypanosoma cruzi (strain CL Brener) GN=Tc00.1047053506853.10 PE=4 SV=1;>tr|Q4CS85|Q4CS85_TRYCC Uncharacte	4	3	61.693	33.574	0	0.018449	0	0	0.015693	0
tr|V5BH01|V5BH01_TRYCR;tr|Q4D3V3|Q4D3V3_TRYCC;tr|Q4DYM9|Q4DYM9_TRYCC	>tr|V5BH01|V5BH01_TRYCR Uncharacterized protein OS=Trypanosoma cruzi Dm28c GN=TCDM_08356 PE=4 SV=1;>tr|Q4D3V3|Q4D3V3_TRYCC Uncharacterized protein OS=Trypanosoma cruzi (strain CL Brener) GN=Tc00.1047053507221.70 PE=4 SV=1;>tr|Q4DYM9|Q4DYM9_TRYCC Uncharacte	3	1	88.25	6.2328	0	0.00421396	0	0	0.00225075	0
tr|V5BGV5|V5BGV5_TRYCR;tr|Q4DT75|Q4DT75_TRYCC	>tr|V5BGV5|V5BGV5_TRYCR Uncharacterized protein OS=Trypanosoma cruzi Dm28c GN=TCDM_06349 PE=4 SV=1;>tr|Q4DT75|Q4DT75_TRYCC Uncharacterized protein OS=Trypanosoma cruzi (strain CL Brener) GN=Tc00.1047053511511.70 PE=4 SV=1	2	1	169.44	5.929	0	0.00564769	0	0	0.00162138	0
tr|V5BGT2|V5BGT2_TRYCR;tr|Q4CXR4|Q4CXR4_TRYCC;tr|Q4CPB5|Q4CPB5_TRYCC;tr|Q4CMS5|Q4CMS5_TRYCC	>tr|V5BGT2|V5BGT2_TRYCR Ribosomal protein S29 OS=Trypanosoma cruzi Dm28c GN=TCDM_13852 PE=4 SV=1;>tr|Q4CXR4|Q4CXR4_TRYCC Ribosomal protein S29, putative OS=Trypanosoma cruzi (strain CL Brener) GN=Tc00.1047053506025.14 PE=4 SV=1;>tr|Q4CPB5|Q4CPB5_TRYCC Ribo	4	1	6.6377	6.1046	0	0.0167851	0.0172696	0	0.0963723	0.0808003
tr|V5BGJ6|V5BGJ6_TRYCR;tr|Q4E3K7|Q4E3K7_TRYCC;tr|K2N0M5|K2N0M5_TRYCR	>tr|V5BGJ6|V5BGJ6_TRYCR RAB GDP dissociation inhibitor alpha OS=Trypanosoma cruzi Dm28c GN=TCDM_06527 PE=4 SV=1;>tr|Q4E3K7|Q4E3K7_TRYCC RAB GDP dissociation inhibitor alpha, putative OS=Trypanosoma cruzi (strain CL Brener) GN=Tc00.1047053510329.60 PE=4 SV=	3	1	49.595	5.8777	0	0.00359419	0	0	0.00358916	0
tr|V5BGE7|V5BGE7_TRYCR;tr|Q4DP89|Q4DP89_TRYCC;tr|K2N683|K2N683_TRYCR	>tr|V5BGE7|V5BGE7_TRYCR Eukaryotic peptide chain release factor subunit 1 OS=Trypanosoma cruzi Dm28c GN=TCDM_04483 PE=4 SV=1;>tr|Q4DP89|Q4DP89_TRYCC Eukaryotic peptide chain release factor subunit 1, putative OS=Trypanosoma cruzi (strain CL Brener) GN=Tc00	3	1	50.785	12.593	0	0.00530608	0	0	0.00435226	0
tr|V5BG83|V5BG83_TRYCR;tr|Q4DMJ7|Q4DMJ7_TRYCC;tr|K2PBN1|K2PBN1_TRYCR	>tr|V5BG83|V5BG83_TRYCR Uncharacterized protein OS=Trypanosoma cruzi Dm28c GN=TCDM_04567 PE=4 SV=1;>tr|Q4DMJ7|Q4DMJ7_TRYCC Uncharacterized protein OS=Trypanosoma cruzi (strain CL Brener) GN=Tc00.1047053508815.70 PE=4 SV=1;>tr|K2PBN1|K2PBN1_TRYCR Uncharacte	3	4	59.773	24.165	0	0.0232085	0.022497	0	0.0213215	0.0168412
tr|V5BG82|V5BG82_TRYCR	>tr|V5BG82|V5BG82_TRYCR Uncharacterized protein OS=Trypanosoma cruzi Dm28c GN=TCDM_06683 PE=4 SV=1	1	9	100.85	11.848	0	0.0128804	0	0	0.00657409	0
tr|V5BG77|V5BG77_TRYCR;tr|Q4DM53|Q4DM53_TRYCC;tr|K2NEB9|K2NEB9_TRYCR	>tr|V5BG77|V5BG77_TRYCR Uncharacterized protein OS=Trypanosoma cruzi Dm28c GN=TCDM_06677 PE=4 SV=1;>tr|Q4DM53|Q4DM53_TRYCC Uncharacterized protein OS=Trypanosoma cruzi (strain CL Brener) GN=Tc00.1047053506425.40 PE=4 SV=1;>tr|K2NEB9|K2NEB9_TRYCR Uncharacte	3	1	118.26	6.7429	0	0	0	0	0	0
tr|V5BFK5|V5BFK5_TRYCR;tr|Q4D832|Q4D832_TRYCC;tr|Q26952|Q26952_TRYCR;tr|K2MHJ1|K2MHJ1_TRYCR	>tr|V5BFK5|V5BFK5_TRYCR Heat shock protein DNAJ OS=Trypanosoma cruzi Dm28c GN=TCDM_08977 PE=3 SV=1;>tr|Q4D832|Q4D832_TRYCC Heat shock protein DnaJ, putative OS=Trypanosoma cruzi (strain CL Brener) GN=Tc00.1047053511627.110 PE=3 SV=1;>tr|Q26952|Q26952_TRYCR	4	9	44.19	96.226	0	0.111809	0.0221696	0	0.122283	0.0197571
tr|V5BEE7|V5BEE7_TRYCR;tr|Q4D8L7|Q4D8L7_TRYCC;tr|Q4D418|Q4D418_TRYCC;tr|K2NGA1|K2NGA1_TRYCR	>tr|V5BEE7|V5BEE7_TRYCR Glycosomal membrane protein OS=Trypanosoma cruzi Dm28c GN=TCDM_14211 PE=4 SV=1;>tr|Q4D8L7|Q4D8L7_TRYCC Glycosomal membrane protein, putative OS=Trypanosoma cruzi (strain CL Brener) GN=Tc00.1047053509203.40 PE=4 SV=1;>tr|Q4D418|Q4D41	4	1	24.015	6.7116	0	0.00627868	0.0143447	0	0.0110926	0.0206508
tr|V5BDW8|V5BDW8_TRYCR;tr|Q4D634|Q4D634_TRYCC;tr|O18658|O18658_TRYCR;tr|K2MCT5|K2MCT5_TRYCR	>tr|V5BDW8|V5BDW8_TRYCR Paraflagellar rod protein 3 OS=Trypanosoma cruzi Dm28c GN=TCDM_07792 PE=4 SV=1;>tr|Q4D634|Q4D634_TRYCC Paraflagellar rod protein 3, putative OS=Trypanosoma cruzi (strain CL Brener) GN=Tc00.1047053509617.20 PE=4 SV=1;>tr|O18658|O1865	4	2	68.719	16.859	0	0.00699754	0	0	0.00573983	0
tr|V5BDR9|V5BDR9_TRYCR;tr|Q4DPC6|Q4DPC6_TRYCC;tr|Q4DNC1|Q4DNC1_TRYCC	>tr|V5BDR9|V5BDR9_TRYCR Uncharacterized protein OS=Trypanosoma cruzi Dm28c GN=TCDM_09783 PE=4 SV=1;>tr|Q4DPC6|Q4DPC6_TRYCC Uncharacterized protein OS=Trypanosoma cruzi (strain CL Brener) GN=Tc00.1047053508577.60 PE=4 SV=1;>tr|Q4DNC1|Q4DNC1_TRYCC Uncharacte	4	4	77.519	27.163	0	0.0174715	0.0141682	0	0.0114652	0.00757595
tr|V5BDL0|V5BDL0_TRYCR;tr|Q7YSU1|Q7YSU1_TRYCR;tr|Q4CYQ8|Q4CYQ8_TRYCC;tr|I6LE98|I6LE98_TRYCR;tr|I6LE95|I6LE95_TRYCR;tr|I6LE94|I6LE94_TRYCR;tr|I6LE92|I6LE92_TRYCR;tr|I6LE90|I6LE90_TRYCR;tr|I6LE89|I6LE89_TRYCR;tr|H9AZG3|H9AZG3_TRYCR;tr|Q4D7A6|Q4D7A6_TRYCC;tr|I6LE91|I6LE91_TRYCR;tr|I6LE93|I6LE93_TRYCR;tr|Q4CYQ7|Q4CYQ7_TRYCC;tr|I6LE97|I6LE97_TRYCR;sp|P53477|ACT_TRYCR;tr|K2N6H9|K2N6H9_TRYCR	>tr|V5BDL0|V5BDL0_TRYCR Actin OS=Trypanosoma cruzi Dm28c GN=TCDM_05641 PE=3 SV=1;>tr|Q7YSU1|Q7YSU1_TRYCR Actin OS=Trypanosoma cruzi GN=Act PE=3 SV=1;>tr|Q4CYQ8|Q4CYQ8_TRYCC Actin, putative OS=Trypanosoma cruzi (strain CL Brener) GN=Tc00.1047053510571.30 PE	18	8	41.968	52.971	0	0.0926792	0.0377938	0	0.101363	0.0336816
tr|V5BCZ2|V5BCZ2_TRYCR;tr|Q4DUI3|Q4DUI3_TRYCC;tr|Q4DRK9|Q4DRK9_TRYCC;tr|K2N156|K2N156_TRYCR	>tr|V5BCZ2|V5BCZ2_TRYCR ATP-dependent RNA helicase DED1 OS=Trypanosoma cruzi Dm28c GN=DED1 PE=3 SV=1;>tr|Q4DUI3|Q4DUI3_TRYCC ATP-dependent RNA helicase, putative OS=Trypanosoma cruzi (strain CL Brener) GN=Tc00.1047053510661.90 PE=3 SV=1;>tr|Q4DRK9|Q4DRK9_T	4	3	48.233	17.795	0	0.00617291	0	0	0.0048887	0
tr|V5BCX0|V5BCX0_TRYCR;tr|Q4D5H3|Q4D5H3_TRYCC;tr|Q4D4L3|Q4D4L3_TRYCC	>tr|V5BCX0|V5BCX0_TRYCR Phosphatase-like protein OS=Trypanosoma cruzi Dm28c GN=TCDM_13819 PE=4 SV=1;>tr|Q4D5H3|Q4D5H3_TRYCC Phosphatase-like protein, putative OS=Trypanosoma cruzi (strain CL Brener) GN=Tc00.1047053508405.30 PE=4 SV=1;>tr|Q4D4L3|Q4D4L3_TRYC	3	1	24.218	5.9456	0	0	0	0	0	0
tr|V5BCD1|V5BCD1_TRYCR	>tr|V5BCD1|V5BCD1_TRYCR Uncharacterized protein OS=Trypanosoma cruzi Dm28c GN=TCDM_00414 PE=4 SV=1	1	1	121.69	-2	0	0	0	0	0	0
tr|V5BCB8|V5BCB8_TRYCR;tr|Q56UI2|Q56UI2_TRYCR;tr|Q4D620|Q4D620_TRYCC;tr|K2NLB6|K2NLB6_TRYCR;tr|Q26924|Q26924_TRYCR	>tr|V5BCB8|V5BCB8_TRYCR Glucose-regulated protein 78 OS=Trypanosoma cruzi Dm28c GN=TCDM_08367 PE=3 SV=1;>tr|Q56UI2|Q56UI2_TRYCR Heat shock protein 70 OS=Trypanosoma cruzi PE=2 SV=1;>tr|Q4D620|Q4D620_TRYCC Glucose-regulated protein 78, putative OS=Trypanoso	5	2	71.345	11.636	0	0.00898547	0	0	0.00573247	0
tr|V5BC37|V5BC37_TRYCR;tr|Q4E666|Q4E666_TRYCC;tr|Q4D9B5|Q4D9B5_TRYCC	>tr|V5BC37|V5BC37_TRYCR Uncharacterized protein OS=Trypanosoma cruzi Dm28c GN=TCDM_00271 PE=4 SV=1;>tr|Q4E666|Q4E666_TRYCC Uncharacterized protein OS=Trypanosoma cruzi (strain CL Brener) GN=Tc00.1047053508153.240 PE=4 SV=1;>tr|Q4D9B5|Q4D9B5_TRYCC Uncharact	4	3	76.491	19.557	0	0.00866016	0	0	0.00523437	0
tr|V5BC28|V5BC28_TRYCR;tr|Q4CXF6|Q4CXF6_TRYCC;tr|K2PAZ9|K2PAZ9_TRYCR	>tr|V5BC28|V5BC28_TRYCR Serine/threonine-protein kinase a OS=Trypanosoma cruzi Dm28c GN=TCDM_08577 PE=4 SV=1;>tr|Q4CXF6|Q4CXF6_TRYCC Serine/threonine-protein kinase A, putative OS=Trypanosoma cruzi (strain CL Brener) GN=Tc00.1047053507897.30 PE=4 SV=1;>tr|	3	1	56.471	8.2996	0	0.00717115	0.0083448	0	0.0065882	0.0062468
tr|V5BBT3|V5BBT3_TRYCR;tr|Q9GV75|Q9GV75_TRYCR;tr|Q4DJ00|Q4DJ00_TRYCC;tr|Q4CUH2|Q4CUH2_TRYCC;tr|K2N968|K2N968_TRYCR	>tr|V5BBT3|V5BBT3_TRYCR Uncharacterized protein OS=Trypanosoma cruzi Dm28c GN=TCDM_00495 PE=4 SV=1;>tr|Q9GV75|Q9GV75_TRYCR TC38 OS=Trypanosoma cruzi GN=tc38 PE=2 SV=1;>tr|Q4DJ00|Q4DJ00_TRYCC Uncharacterized protein OS=Trypanosoma cruzi (strain CL Brener) G	5	3	37.63	21.123	0	0.0446649	0.0283797	0	0.0603427	0.0312425
tr|V5BBE3|V5BBE3_TRYCR	>tr|V5BBE3|V5BBE3_TRYCR Unspecified product OS=Trypanosoma cruzi Dm28c GN=TCDM_00709 PE=4 SV=1	1	5	95.187	6.9102	0	0.0030707	0	0	0.00207427	0
tr|V5BB81|V5BB81_TRYCR;tr|Q4DC62|Q4DC62_TRYCC;tr|Q4D658|Q4D658_TRYCC;tr|K2MMK0|K2MMK0_TRYCR	>tr|V5BB81|V5BB81_TRYCR Uncharacterized protein OS=Trypanosoma cruzi Dm28c GN=TCDM_10765 PE=4 SV=1;>tr|Q4DC62|Q4DC62_TRYCC Uncharacterized protein OS=Trypanosoma cruzi (strain CL Brener) GN=Tc00.1047053508317.20 PE=4 SV=1;>tr|Q4D658|Q4D658_TRYCC Uncharacte	4	2	86.813	20.106	0	0.00654603	0	0	0.00289126	0
tr|V5BAW0|V5BAW0_TRYCR;tr|Q4D1K1|Q4D1K1_TRYCC;tr|Q4D4L9|Q4D4L9_TRYCC;tr|K2NLA4|K2NLA4_TRYCR	>tr|V5BAW0|V5BAW0_TRYCR Uncharacterized protein OS=Trypanosoma cruzi Dm28c GN=TCDM_07017 PE=4 SV=1;>tr|Q4D1K1|Q4D1K1_TRYCC Uncharacterized protein OS=Trypanosoma cruzi (strain CL Brener) GN=Tc00.1047053506179.30 PE=4 SV=1;>tr|Q4D4L9|Q4D4L9_TRYCC Uncharacte	4	2	66.967	14.622	0	0.00849336	0.00422763	0	0.0150053	0.00608611
tr|V5BAV1|V5BAV1_TRYCR;tr|Q4E1M2|Q4E1M2_TRYCC;tr|Q4DFE7|Q4DFE7_TRYCC;tr|K2NI13|K2NI13_TRYCR	>tr|V5BAV1|V5BAV1_TRYCR GMP reductase OS=Trypanosoma cruzi Dm28c GN=GMPR PE=3 SV=1;>tr|Q4E1M2|Q4E1M2_TRYCC GMP reductase OS=Trypanosoma cruzi (strain CL Brener) GN=GMPR PE=3 SV=1;>tr|Q4DFE7|Q4DFE7_TRYCC GMP reductase OS=Trypanosoma cruzi (strain CL Brener)	4	3	52.348	21.134	0	0.00985537	0.272979	0	0.00754514	0.17029
tr|V5BAP5|V5BAP5_TRYCR;tr|Q4DXB3|Q4DXB3_TRYCC	>tr|V5BAP5|V5BAP5_TRYCR Serine/threonine protein kinase OS=Trypanosoma cruzi Dm28c GN=TCDM_07109 PE=4 SV=1;>tr|Q4DXB3|Q4DXB3_TRYCC Uncharacterized protein OS=Trypanosoma cruzi (strain CL Brener) GN=Tc00.1047053510901.220 PE=4 SV=1	2	2	71.424	6.2172	0	0.00650504	0.0149019	0	0.00439428	0.00820284
tr|V5BAD8|V5BAD8_TRYCR;tr|Q4DWQ1|Q4DWQ1_TRYCC;tr|K2MT36|K2MT36_TRYCR	>tr|V5BAD8|V5BAD8_TRYCR Uncharacterized protein OS=Trypanosoma cruzi Dm28c GN=TCDM_01041 PE=4 SV=1;>tr|Q4DWQ1|Q4DWQ1_TRYCC Uncharacterized protein OS=Trypanosoma cruzi (strain CL Brener) GN=Tc00.1047053511421.150 PE=4 SV=1;>tr|K2MT36|K2MT36_TRYCR Uncharact	3	2	45.817	11.075	0	0.00400003	0	0	0.00437465	0
tr|V5BA34|V5BA34_TRYCR;tr|Q4DBR3|Q4DBR3_TRYCC;tr|Q4CRA7|Q4CRA7_TRYCC;tr|K2NFL5|K2NFL5_TRYCR	>tr|V5BA34|V5BA34_TRYCR Stress-inducible protein STI1 OS=Trypanosoma cruzi Dm28c GN=TCDM_01239 PE=4 SV=1;>tr|Q4DBR3|Q4DBR3_TRYCC Stress-inducible protein STI1-like, putative OS=Trypanosoma cruzi (strain CL Brener) GN=Tc00.1047053508625.130 PE=4 SV=1;>tr|Q4	4	1	29.003	5.8656	0	0.00458294	0	0	0.00619162	0
tr|V5B9X6|V5B9X6_TRYCR;tr|Q4E0A1|Q4E0A1_TRYCC;tr|Q4E0A2|Q4E0A2_TRYCC;tr|K2MZC8|K2MZC8_TRYCR	>tr|V5B9X6|V5B9X6_TRYCR Uncharacterized protein OS=Trypanosoma cruzi Dm28c GN=TCDM_01149 PE=4 SV=1;>tr|Q4E0A1|Q4E0A1_TRYCC Uncharacterized protein OS=Trypanosoma cruzi (strain CL Brener) GN=Tc00.1047053506679.30 PE=4 SV=1;>tr|Q4E0A2|Q4E0A2_TRYCC Uncharacte	4	2	117.81	16.24	0	0.0107798	0	0	0.00442096	0
tr|V5B9Q6|V5B9Q6_TRYCR	>tr|V5B9Q6|V5B9Q6_TRYCR Basal body component OS=Trypanosoma cruzi Dm28c GN=TCDM_09536 PE=4 SV=1	1	50	169.49	10.924	0	0.0120746	0.00604016	0	0.00326251	0.00132987
tr|V5B9Q2|V5B9Q2_TRYCR;tr|Q4DVH4|Q4DVH4_TRYCC	>tr|V5B9Q2|V5B9Q2_TRYCR Uncharacterized protein OS=Trypanosoma cruzi Dm28c GN=TCDM_07521 PE=4 SV=1;>tr|Q4DVH4|Q4DVH4_TRYCC Uncharacterized protein OS=Trypanosoma cruzi (strain CL Brener) GN=Tc00.1047053507747.260 PE=4 SV=1	2	2	38.633	11.295	0	0.00849804	0	0	0.009759	0
tr|V5B9M2|V5B9M2_TRYCR;tr|Q7YUF0|Q7YUF0_TRYCR;tr|Q4DNQ7|Q4DNQ7_TRYCC;tr|Q4D455|Q4D455_TRYCC;tr|K2MMQ6|K2MMQ6_TRYCR	>tr|V5B9M2|V5B9M2_TRYCR Adenosylhomocysteinase OS=Trypanosoma cruzi Dm28c GN=TCDM_07587 PE=3 SV=1;>tr|Q7YUF0|Q7YUF0_TRYCR Adenosylhomocysteinase OS=Trypanosoma cruzi GN=SAHH PE=3 SV=1;>tr|Q4DNQ7|Q4DNQ7_TRYCC Adenosylhomocysteinase OS=Trypanosoma cruzi (str	5	2	48.42	12.545	0	0.00429409	0	0	0.00519081	0
tr|V5B8C6|V5B8C6_TRYCR;tr|Q6Y633|Q6Y633_TRYCR;tr|Q4DTU3|Q4DTU3_TRYCC;tr|Q4DGJ5|Q4DGJ5_TRYCC;tr|K2MHM6|K2MHM6_TRYCR	>tr|V5B8C6|V5B8C6_TRYCR Obg-like ATPase 1 OS=Trypanosoma cruzi Dm28c GN=TCDM_10080 PE=3 SV=1;>tr|Q6Y633|Q6Y633_TRYCR Obg-like ATPase 1 OS=Trypanosoma cruzi PE=2 SV=1;>tr|Q4DTU3|Q4DTU3_TRYCC Obg-like ATPase 1 OS=Trypanosoma cruzi (strain CL Brener) GN=Tc00.	5	1	44.32	9.1334	0	0.00251315	0	0	0.00262365	0
tr|V5B8B7|V5B8B7_TRYCR	>tr|V5B8B7|V5B8B7_TRYCR Uncharacterized protein OS=Trypanosoma cruzi Dm28c GN=TCDM_01789 PE=4 SV=1	1	10	123.86	13.346	0	0.0115508	0.00670196	0	0.00473749	0.00223977
tr|V5B863|V5B863_TRYCR;tr|Q4E3R6|Q4E3R6_TRYCC;tr|Q4D535|Q4D535_TRYCC	>tr|V5B863|V5B863_TRYCR Uncharacterized protein OS=Trypanosoma cruzi Dm28c GN=TCDM_01698 PE=4 SV=1;>tr|Q4E3R6|Q4E3R6_TRYCC Uncharacterized protein OS=Trypanosoma cruzi (strain CL Brener) GN=Tc00.1047053506401.290 PE=4 SV=1;>tr|Q4D535|Q4D535_TRYCC Uncharact	3	1	38.638	6.3675	0	0.00137296	0	0	0.00210218	0
tr|V5B7T1|V5B7T1_TRYCR;tr|Q4DPQ9|Q4DPQ9_TRYCC;tr|K2MAH8|K2MAH8_TRYCR;tr|Q4D9G7|Q4D9G7_TRYCC	>tr|V5B7T1|V5B7T1_TRYCR Peroxisome targeting signal 1 receptor OS=Trypanosoma cruzi Dm28c GN=TCDM_08436 PE=4 SV=1;>tr|Q4DPQ9|Q4DPQ9_TRYCC Peroxisome targeting signal 1 receptor, putative OS=Trypanosoma cruzi (strain CL Brener) GN=Tc00.1047053511181.90 PE=4	4	1	74.203	6.2222	0	0	0	0	0	0
tr|V5B7P2|V5B7P2_TRYCR;tr|Q4DSZ1|Q4DSZ1_TRYCC	>tr|V5B7P2|V5B7P2_TRYCR Uncharacterized protein OS=Trypanosoma cruzi Dm28c GN=TCDM_08494 PE=4 SV=1;>tr|Q4DSZ1|Q4DSZ1_TRYCC Uncharacterized protein OS=Trypanosoma cruzi (strain CL Brener) GN=Tc00.1047053504769.70 PE=4 SV=1	2	6	58.736	15.448	0	0.0196937	0.0101996	0	0.0167521	0.00706967
tr|V5B7I1|V5B7I1_TRYCR;tr|Q4CYV0|Q4CYV0_TRYCC;tr|Q4CXS3|Q4CXS3_TRYCC	>tr|V5B7I1|V5B7I1_TRYCR Uncharacterized protein OS=Trypanosoma cruzi Dm28c GN=TCDM_08585 PE=4 SV=1;>tr|Q4CYV0|Q4CYV0_TRYCC Uncharacterized protein OS=Trypanosoma cruzi (strain CL Brener) GN=Tc00.1047053510381.50 PE=4 SV=1;>tr|Q4CXS3|Q4CXS3_TRYCC Uncharacte	4	3	54.556	16.772	0	0.00775287	0	0	0.00593551	0
tr|V5B756|V5B756_TRYCR;tr|Q4CSC4|Q4CSC4_TRYCC;tr|K2P9C9|K2P9C9_TRYCR	>tr|V5B756|V5B756_TRYCR S-adenosylmethionine synthase OS=Trypanosoma cruzi Dm28c GN=TCDM_02068 PE=3 SV=1;>tr|Q4CSC4|Q4CSC4_TRYCC S-adenosylmethionine synthase OS=Trypanosoma cruzi (strain CL Brener) GN=Tc00.1047053506945.160 PE=3 SV=1;>tr|K2P9C9|K2P9C9_TRY	3	1	43.494	6.109	0	0.0105831	0	0	0.0135037	0
tr|V5B6M0|V5B6M0_TRYCR;tr|Q4D2U8|Q4D2U8_TRYCC;tr|Q4D297|Q4D297_TRYCC;tr|K2MZN6|K2MZN6_TRYCR	>tr|V5B6M0|V5B6M0_TRYCR UTP-glucose-1-phosphate uridylyltransferase 2 OS=Trypanosoma cruzi Dm28c GN=TCDM_02411 PE=4 SV=1;>tr|Q4D2U8|Q4D2U8_TRYCC UTP-glucose-1-phosphate uridylyltransferase 2, putative OS=Trypanosoma cruzi (strain CL Brener) GN=Tc00.1047053	4	2	53.497	12.568	0	0.00637496	0	0	0.00542269	0
tr|V5B6E9|V5B6E9_TRYCR;tr|Q4E1X0|Q4E1X0_TRYCC;tr|K2N916|K2N916_TRYCR	>tr|V5B6E9|V5B6E9_TRYCR Glycogen synthase kinase-3 alpha OS=Trypanosoma cruzi Dm28c GN=TCDM_02318 PE=4 SV=1;>tr|Q4E1X0|Q4E1X0_TRYCC Protein kinase, putative OS=Trypanosoma cruzi (strain CL Brener) GN=Tc00.1047053507993.80 PE=4 SV=1;>tr|K2N916|K2N916_TRYCR	3	1	40.418	8.5151	0	0.00683315	0	0	0.00871893	0
tr|V5B5X6|V5B5X6_TRYCR;tr|Q4DVH1|Q4DVH1_TRYCC;tr|K2PFG5|K2PFG5_TRYCR	>tr|V5B5X6|V5B5X6_TRYCR Proteasome regulatory ATPase subunit 2 OS=Trypanosoma cruzi Dm28c GN=TCDM_02541 PE=3 SV=1;>tr|Q4DVH1|Q4DVH1_TRYCC Proteasome regulatory ATPase subunit 5, putative OS=Trypanosoma cruzi (strain CL Brener) GN=Tc00.1047053506859.20 PE=3	5	5	48.997	32.332	0	0.0144174	0	0	0.0137972	0
tr|V5B5S8|V5B5S8_TRYCR;tr|Q9BIX8|Q9BIX8_TRYCR;tr|K2NUR3|K2NUR3_TRYCR;tr|Q4CXG2|Q4CXG2_TRYCC;tr|O76230|O76230_TRYCR;tr|Q4DKC8|Q4DKC8_TRYCC	>tr|V5B5S8|V5B5S8_TRYCR Chaperone DNAJ protein OS=Trypanosoma cruzi Dm28c GN=TCDM_11062 PE=4 SV=1;>tr|Q9BIX8|Q9BIX8_TRYCR Co-chaperone protein OS=Trypanosoma cruzi GN=DnaJ-like PE=4 SV=1;>tr|K2NUR3|K2NUR3_TRYCR Chaperone DNAJ protein, putative OS=Trypanoso	6	6	36.505	118.52	0	0.0574424	0.0397347	0	0.101485	0.0572021
tr|V5B5Q0|V5B5Q0_TRYCR;tr|Q4DD37|Q4DD37_TRYCC;tr|Q4D0F4|Q4D0F4_TRYCC;tr|K2MDT7|K2MDT7_TRYCR	>tr|V5B5Q0|V5B5Q0_TRYCR Chaperonin alpha subunit OS=Trypanosoma cruzi Dm28c GN=TCDM_02683 PE=3 SV=1;>tr|Q4DD37|Q4DD37_TRYCC Chaperonin alpha subunit, putative OS=Trypanosoma cruzi (strain CL Brener) GN=Tc00.1047053511025.70 PE=3 SV=1;>tr|Q4D0F4|Q4D0F4_TRYC	4	2	59.363	12.194	0	0.00916762	0	0	0.00638055	0
tr|V5B5I4|V5B5I4_TRYCR;tr|Q4E0D8|Q4E0D8_TRYCC;tr|Q4DQN4|Q4DQN4_TRYCC	>tr|V5B5I4|V5B5I4_TRYCR Calpain-like cysteine peptidase OS=Trypanosoma cruzi Dm28c GN=TCDM_09424 PE=3 SV=1;>tr|Q4E0D8|Q4E0D8_TRYCC Calpain-like cysteine peptidase, putative OS=Trypanosoma cruzi (strain CL Brener) GN=Tc00.1047053508999.190 PE=3 SV=1;>tr|Q4D	5	4	95.728	24.605	0	0.0155939	0	0	0.0083291	0
tr|V5B589|V5B589_TRYCR;tr|Q4DPU5|Q4DPU5_TRYCC;tr|Q4CUG5|Q4CUG5_TRYCC;tr|K2N6K0|K2N6K0_TRYCR	>tr|V5B589|V5B589_TRYCR Uncharacterized protein OS=Trypanosoma cruzi Dm28c GN=TCDM_02760 PE=4 SV=1;>tr|Q4DPU5|Q4DPU5_TRYCC Uncharacterized protein OS=Trypanosoma cruzi (strain CL Brener) GN=Tc00.1047053510877.140 PE=4 SV=1;>tr|Q4CUG5|Q4CUG5_TRYCC Uncharact	4	10	65.505	69.999	0	0.106151	0.0126552	0	0.0761875	0.00740133
tr|V5B530|V5B530_TRYCR	>tr|V5B530|V5B530_TRYCR ATP-dependent RNA helicase OS=Trypanosoma cruzi Dm28c GN=TCDM_02899 PE=4 SV=1	1	1	98.466	6.3087	0	0	0	0	0	0
tr|V5B288|V5B288_TRYCR;tr|K2N0B0|K2N0B0_TRYCR	>tr|V5B288|V5B288_TRYCR Splicing factor ptsr1 interacting protein OS=Trypanosoma cruzi Dm28c GN=TCDM_04069 PE=4 SV=1;>tr|K2N0B0|K2N0B0_TRYCR Splicing factor ptsr1 interacting protein, putative OS=Trypanosoma cruzi marinkellei GN=MOQ_003339 PE=4 SV=1	2	1	40.784	5.9754	0	0	0	0	0	0
tr|V5B213|V5B213_TRYCR;tr|Q4D1T9|Q4D1T9_TRYCC;tr|Q4DGD8|Q4DGD8_TRYCC	>tr|V5B213|V5B213_TRYCR Uncharacterized protein OS=Trypanosoma cruzi Dm28c GN=TCDM_04110 PE=4 SV=1;>tr|Q4D1T9|Q4D1T9_TRYCC Uncharacterized protein OS=Trypanosoma cruzi (strain CL Brener) GN=Tc00.1047053509589.50 PE=4 SV=1;>tr|Q4DGD8|Q4DGD8_TRYCC Uncharacte	4	4	88.895	33.852	0	0.00470661	0.0270505	0	0.00277177	0.0129806
tr|V5B209|V5B209_TRYCR;tr|Q4CPG3|Q4CPG3_TRYCC;tr|K2N628|K2N628_TRYCR	>tr|V5B209|V5B209_TRYCR Chaperonin alpha subunit OS=Trypanosoma cruzi Dm28c GN=TCDM_04101 PE=3 SV=1;>tr|Q4CPG3|Q4CPG3_TRYCC Chaperonin TCP20, putative OS=Trypanosoma cruzi (strain CL Brener) GN=Tc00.1047053509583.10 PE=3 SV=1;>tr|K2N628|K2N628_TRYCR Chaper	3	2	56.338	12.014	0	0.00826981	0	0	0.00678357	0
tr|V5B1V6|V5B1V6_TRYCR;tr|Q4D0U9|Q4D0U9_TRYCC	>tr|V5B1V6|V5B1V6_TRYCR RNA helicase OS=Trypanosoma cruzi Dm28c GN=TCDM_04204 PE=4 SV=1;>tr|Q4D0U9|Q4D0U9_TRYCC RNA helicase, putative OS=Trypanosoma cruzi (strain CL Brener) GN=Tc00.1047053508319.40 PE=4 SV=1	3	13	49.348	92.126	0	0.165073	0.10867	0	0.180531	0.0968425
tr|V5B1M8|V5B1M8_TRYCR;tr|Q4DUS7|Q4DUS7_TRYCC;tr|Q4D714|Q4D714_TRYCC;tr|K2MW94|K2MW94_TRYCR	>tr|V5B1M8|V5B1M8_TRYCR High mobility group protein OS=Trypanosoma cruzi Dm28c GN=TCDM_04259 PE=4 SV=1;>tr|Q4DUS7|Q4DUS7_TRYCC High mobility group protein, putative OS=Trypanosoma cruzi (strain CL Brener) GN=Tc00.1047053507951.114 PE=4 SV=1;>tr|Q4D714|Q4D7	4	2	30.559	14.774	0	0.0334393	0.0162748	0	0.0426669	0.0169213
tr|V5B033|V5B033_TRYCR	>tr|V5B033|V5B033_TRYCR Uncharacterized protein OS=Trypanosoma cruzi Dm28c GN=TCDM_04870 PE=4 SV=1	1	20	159.94	11.271	0	0	0.0105517	0	0	0.00259831
tr|V5AZE1|V5AZE1_TRYCR	>tr|V5AZE1|V5AZE1_TRYCR Uncharacterized protein OS=Trypanosoma cruzi Dm28c GN=TCDM_05163 PE=4 SV=1	1	3	33.162	7.0005	0	0.00706846	0	0	0.0101464	0
tr|V5AX96|V5AX96_TRYCR;tr|Q4D6X1|Q4D6X1_TRYCC;tr|Q4CQH1|Q4CQH1_TRYCC	>tr|V5AX96|V5AX96_TRYCR Uncharacterized protein OS=Trypanosoma cruzi Dm28c GN=TCDM_06179 PE=4 SV=1;>tr|Q4D6X1|Q4D6X1_TRYCC Uncharacterized protein OS=Trypanosoma cruzi (strain CL Brener) GN=Tc00.1047053511647.50 PE=4 SV=1;>tr|Q4CQH1|Q4CQH1_TRYCC Uncharacte	3	2	67.943	13.357	0	0.00481224	0	0	0.00334931	0
tr|V5AX22|V5AX22_TRYCR;tr|Q4CT78|Q4CT78_TRYCC;tr|Q4CN20|Q4CN20_TRYCC;tr|Q4CLW0|Q4CLW0_TRYCC;tr|Q4DD91|Q4DD91_TRYCC;tr|K2P992|K2P992_TRYCR	>tr|V5AX22|V5AX22_TRYCR Fatty acyl CoA synthetase 2 OS=Trypanosoma cruzi Dm28c GN=TCDM_06209 PE=4 SV=1;>tr|Q4CT78|Q4CT78_TRYCC Fatty acyl CoA synthetase 2, putative OS=Trypanosoma cruzi (strain CL Brener) GN=Tc00.1047053504177.20 PE=4 SV=1;>tr|Q4CN20|Q4CN2	6	2	78.486	12.925	0	0.0121442	0	0	0.00845209	0
tr|V5AVN6|V5AVN6_TRYCR	>tr|V5AVN6|V5AVN6_TRYCR Uncharacterized protein OS=Trypanosoma cruzi Dm28c GN=TCDM_06893 PE=4 SV=1	1	1	84.814	14.995	0	0.00905932	0	0	0.00594471	0
tr|V5AUH7|V5AUH7_TRYCR;tr|Q4DG26|Q4DG26_TRYCC;tr|Q4DC89|Q4DC89_TRYCC	>tr|V5AUH7|V5AUH7_TRYCR Uncharacterized protein OS=Trypanosoma cruzi Dm28c GN=TCDM_07443 PE=4 SV=1;>tr|Q4DG26|Q4DG26_TRYCC Uncharacterized protein OS=Trypanosoma cruzi (strain CL Brener) GN=Tc00.1047053508241.100 PE=4 SV=1;>tr|Q4DC89|Q4DC89_TRYCC Uncharact	4	3	97.437	21.905	0	0.00724513	0	0	0.00346678	0
tr|V5ATH5|V5ATH5_TRYCR;tr|Q4DU35|Q4DU35_TRYCC;tr|Q4DST7|Q4DST7_TRYCC;tr|Q4D1H8|Q4D1H8_TRYCC	>tr|V5ATH5|V5ATH5_TRYCR 60S ribosomal protein L32 OS=Trypanosoma cruzi Dm28c GN=TCDM_14427 PE=4 SV=1;>tr|Q4DU35|Q4DU35_TRYCC 60S ribosomal protein L32, putative OS=Trypanosoma cruzi (strain CL Brener) GN=Tc00.1047053506241.100 PE=4 SV=1;>tr|Q4DST7|Q4DST7_T	4	1	15.465	7.6705	0	0.00184811	0	0	0.00606372	0
tr|V5ASI1|V5ASI1_TRYCR;tr|Q4E2K6|Q4E2K6_TRYCC;tr|K2MVD3|K2MVD3_TRYCR	>tr|V5ASI1|V5ASI1_TRYCR Structural maintenance of chromosome (SMC) family protein OS=Trypanosoma cruzi Dm28c GN=TCDM_08308 PE=4 SV=1;>tr|Q4E2K6|Q4E2K6_TRYCC Uncharacterized protein OS=Trypanosoma cruzi (strain CL Brener) GN=Tc00.1047053508479.180 PE=4 SV=1	3	2	83.046	12.224	0	0.00333017	0	0	0.00224959	0
tr|V5ASG2|V5ASG2_TRYCR;tr|Q4DYN2|Q4DYN2_TRYCC;tr|Q4DQY7|Q4DQY7_TRYCC;tr|K2LW68|K2LW68_TRYCR	>tr|V5ASG2|V5ASG2_TRYCR Acetyl-coenzyme A synthetase OS=Trypanosoma cruzi Dm28c GN=TCDM_08350 PE=3 SV=1;>tr|Q4DYN2|Q4DYN2_TRYCC Acetyl-coenzyme A synthetase OS=Trypanosoma cruzi (strain CL Brener) GN=Tc00.1047053504427.110 PE=3 SV=1;>tr|Q4DQY7|Q4DQY7_TRYCC	4	1	75.337	5.9543	0	0	0	0	0	0
tr|V5ARP0|V5ARP0_TRYCR;tr|Q4D7M6|Q4D7M6_TRYCC;tr|Q4CYP2|Q4CYP2_TRYCC;tr|K2LW24|K2LW24_TRYCR	>tr|V5ARP0|V5ARP0_TRYCR 3-ketoacyl-CoA thiolase OS=Trypanosoma cruzi Dm28c GN=TCDM_08701 PE=3 SV=1;>tr|Q4D7M6|Q4D7M6_TRYCC 3-ketoacyl-CoA thiolase, putative OS=Trypanosoma cruzi (strain CL Brener) GN=Tc00.1047053510507.20 PE=3 SV=1;>tr|Q4CYP2|Q4CYP2_TRYCC	4	3	46.421	31.935	0	0.0162335	0.00382527	0	0.0162098	0.00311259
tr|V5AQ73|V5AQ73_TRYCR;tr|Q4DTH5|Q4DTH5_TRYCC;tr|K2NB80|K2NB80_TRYCR	>tr|V5AQ73|V5AQ73_TRYCR ATP-dependent Clp protease subunit OS=Trypanosoma cruzi Dm28c GN=TCDM_09350 PE=4 SV=1;>tr|Q4DTH5|Q4DTH5_TRYCC ATP-dependent Clp protease subunit, heat shock protein 78, putative OS=Trypanosoma cruzi (strain CL Brener) GN=Tc00.104705	4	9	86.147	61.729	0	0.0442777	0.0210726	0	0.0225989	0.00876383
tr|V5AQ15|V5AQ15_TRYCR;tr|Q4DM31|Q4DM31_TRYCC;tr|Q4DJ23|Q4DJ23_TRYCC	>tr|V5AQ15|V5AQ15_TRYCR Uncharacterized protein OS=Trypanosoma cruzi Dm28c GN=TCDM_09435 PE=4 SV=1;>tr|Q4DM31|Q4DM31_TRYCC Uncharacterized protein OS=Trypanosoma cruzi (strain CL Brener) GN=Tc00.1047053511577.70 PE=4 SV=1;>tr|Q4DJ23|Q4DJ23_TRYCC Uncharacte	3	1	52.989	5.9811	0	0.00540036	0	0	0.00442986	0
tr|V5AKZ8|V5AKZ8_TRYCR	>tr|V5AKZ8|V5AKZ8_TRYCR Trans-sialidase OS=Trypanosoma cruzi Dm28c GN=TCDM_12570 PE=4 SV=1	1	1	49.623	6.1648	0	0	0	0	0	0
tr|Q9U8F8|Q9U8F8_TRYCR;tr|Q4DN94|Q4DN94_TRYCC;tr|Q4CSN9|Q4CSN9_TRYCC;tr|Q4CQE6|Q4CQE6_TRYCC;tr|Q4CQE5|Q4CQE5_TRYCC;tr|K2MHG5|K2MHG5_TRYCR;tr|K2NAY6|K2NAY6_TRYCR;tr|K2LTV2|K2LTV2_TRYCR;tr|K2PC57|K2PC57_TRYCR;tr|K2NCF5|K2NCF5_TRYCR;tr|K2NBK8|K2NBK8_TRYCR;tr|Q4DN96|Q4DN96_TRYCC;tr|K2MYW1|K2MYW1_TRYCR;tr|Q9NDD0|Q9NDD0_TRYCR;tr|Q4DN97|Q4DN97_TRYCC;tr|Q4CSP0|Q4CSP0_TRYCC;tr|Q4CN82|Q4CN82_TRYCC	>tr|Q9U8F8|Q9U8F8_TRYCR Casein kinase 1 homolog 2 OS=Trypanosoma cruzi GN=CK1.2 PE=2 SV=1;>tr|Q4DN94|Q4DN94_TRYCC Casein kinase, putative OS=Trypanosoma cruzi (strain CL Brener) GN=Tc00.1047053508541.230 PE=3 SV=1;>tr|Q4CSN9|Q4CSN9_TRYCC Casein kinase, put	18	3	38.093	18.754	0	0.0179469	0.0141925	0	0.0228989	0.0147559
tr|Q9U701|Q9U701_TRYCR;tr|Q4D6W0|Q4D6W0_TRYCC;tr|Q4D6V9|Q4D6V9_TRYCC;tr|K2NX67|K2NX67_TRYCR	>tr|Q9U701|Q9U701_TRYCR Histone H2A OS=Trypanosoma cruzi GN=H2A PE=3 SV=1;>tr|Q4D6W0|Q4D6W0_TRYCC Histone H2A OS=Trypanosoma cruzi (strain CL Brener) GN=Tc00.1047053510525.110 PE=3 SV=1;>tr|Q4D6V9|Q4D6V9_TRYCC Histone H2A OS=Trypanosoma cruzi (strain CL Br	4	4	14.336	105.27	0.24787	0.311584	0.710683	0.863035	1.19272	2.21678
tr|Q9U664|Q9U664_TRYCR;tr|Q4E4L9|Q4E4L9_TRYCC	>tr|Q9U664|Q9U664_TRYCR Peptidyl-prolyl cis-trans isomerase OS=Trypanosoma cruzi GN=CYP A PE=2 SV=1;>tr|Q4E4L9|Q4E4L9_TRYCC Peptidyl-prolyl cis-trans isomerase OS=Trypanosoma cruzi (strain CL Brener) GN=Tc00.1047053506925.300 PE=3 SV=1	2	3	18.781	25.094	0	0.0366376	0.0128373	0	0.0841467	0.0240248
tr|Q9NGC9|Q9NGC9_TRYCR;tr|Q4D1T0|Q4D1T0_TRYCC;tr|Q9BMK5|Q9BMK5_TRYCR	>tr|Q9NGC9|Q9NGC9_TRYCR LYT1p OS=Trypanosoma cruzi GN=LYT1 PE=4 SV=1;>tr|Q4D1T0|Q4D1T0_TRYCC Uncharacterized protein OS=Trypanosoma cruzi (strain CL Brener) GN=Tc00.1047053503829.50 PE=4 SV=1;>tr|Q9BMK5|Q9BMK5_TRYCR LYT1p OS=Trypanosoma cruzi GN=LYT1 PE=4	6	5	59.987	43.057	0	0.0165888	0.0063836	0	0.0141106	0.00442466
tr|Q95X00|Q95X00_TRYCR;tr|Q4D6T9|Q4D6T9_TRYCC;tr|V5BJZ6|V5BJZ6_TRYCR;tr|Q3ZMB8|Q3ZMB8_TRYCR;tr|Q4CLS4|Q4CLS4_TRYCC	>tr|Q95X00|Q95X00_TRYCR Poly-zinc finger protein 2 OS=Trypanosoma cruzi GN=PZFP2 PE=4 SV=1;>tr|Q4D6T9|Q4D6T9_TRYCC Poly-zinc finger protein 2, putative OS=Trypanosoma cruzi (strain CL Brener) GN=Tc00.1047053507639.10 PE=4 SV=1;>tr|V5BJZ6|V5BJZ6_TRYCR Poly-	5	5	21.497	38.451	0	0.0306402	0.0274113	0	0.0541318	0.0394615
tr|Q95WZ9|Q95WZ9_TRYCR;tr|Q4DDU0|Q4DDU0_TRYCC;tr|V5B896|V5B896_TRYCR;tr|Q4CZR2|Q4CZR2_TRYCC;tr|K2N0C0|K2N0C0_TRYCR	>tr|Q95WZ9|Q95WZ9_TRYCR Serine-arginine rich protein 1 OS=Trypanosoma cruzi GN=sr1 PE=2 SV=1;>tr|Q4DDU0|Q4DDU0_TRYCC Splicing factor TSR1, putative OS=Trypanosoma cruzi (strain CL Brener) GN=Tc00.1047053509607.30 PE=4 SV=1;>tr|V5B896|V5B896_TRYCR Splicing	5	5	29.392	39.801	0	0.012102	0.0216501	0	0.0213807	0.0311672
tr|Q8T9X5|Q8T9X5_TRYCR;tr|Q4CLA1|Q4CLA1_TRYCC;tr|Q26973|Q26973_TRYCR;sp|Q27352|TBA_TRYCR;tr|K2NJH7|K2NJH7_TRYCR;tr|K2NGT6|K2NGT6_TRYCR	>tr|Q8T9X5|Q8T9X5_TRYCR Tubulin alpha chain OS=Trypanosoma cruzi PE=2 SV=1;>tr|Q4CLA1|Q4CLA1_TRYCC Tubulin alpha chain OS=Trypanosoma cruzi (strain CL Brener) GN=Tc00.1047053411235.9 PE=3 SV=1;>tr|Q26973|Q26973_TRYCR Tubulin alpha chain OS=Trypanosoma cruz	9	21	49.799	323.31	0.179191	2.35023	1.77688	0.178263	2.57047	1.5835
tr|Q8T1Q4|Q8T1Q4_TRYCR;tr|Q4DY20|Q4DY20_TRYCC;tr|V5BM31|V5BM31_TRYCR	>tr|Q8T1Q4|Q8T1Q4_TRYCR Tcc44h21-2.5 OS=Trypanosoma cruzi GN=Tcc44h21-2.5 PE=4 SV=1;>tr|Q4DY20|Q4DY20_TRYCC Uncharacterized protein OS=Trypanosoma cruzi (strain CL Brener) GN=Tc00.1047053506357.80 PE=4 SV=1;>tr|V5BM31|V5BM31_TRYCR Uncharacterized protein O	4	3	171.34	25.34	0	0.00711813	0.00601507	0	0.00212316	0.00146199
tr|Q8T1Q0|Q8T1Q0_TRYCR;tr|Q4E5I8|Q4E5I8_TRYCC;tr|K2M884|K2M884_TRYCR;tr|V5DN37|V5DN37_TRYCR;tr|Q4DY24|Q4DY24_TRYCC	>tr|Q8T1Q0|Q8T1Q0_TRYCR Tcc44h21-2.9 OS=Trypanosoma cruzi GN=Tcc44h21-2.9 PE=4 SV=1;>tr|Q4E5I8|Q4E5I8_TRYCC Elongation factor TU, putative OS=Trypanosoma cruzi (strain CL Brener) GN=Tc00.1047053511277.70 PE=4 SV=1;>tr|K2M884|K2M884_TRYCR Elongation factor	5	5	51.784	33.16	0	0.0230109	0.0407646	0	0.0188745	0.0272467
tr|Q8STF3|Q8STF3_TRYCR;sp|P08562|TBB_TRYCR;tr|Q4DQP2|Q4DQP2_TRYCC;tr|K2NMR6|K2NMR6_TRYCR	>tr|Q8STF3|Q8STF3_TRYCR Tubulin beta chain OS=Trypanosoma cruzi PE=2 SV=1;>sp|P08562|TBB_TRYCR Tubulin beta chain OS=Trypanosoma cruzi PE=3 SV=2;>tr|Q4DQP2|Q4DQP2_TRYCC Tubulin beta chain OS=Trypanosoma cruzi (strain CL Brener) GN=Tc00.1047053506563.40 PE=	7	26	49.7	323.31	0.0602386	2.63828	2.61828	0.0629202	3.02971	2.45
tr|Q8ST48|Q8ST48_TRYCR;tr|Q4DGZ5|Q4DGZ5_TRYCC	>tr|Q8ST48|Q8ST48_TRYCR TC3_70K14.2 OS=Trypanosoma cruzi GN=Tcc2i18.5 PE=3 SV=1;>tr|Q4DGZ5|Q4DGZ5_TRYCC 40S ribosomal protein S15, putative OS=Trypanosoma cruzi (strain CL Brener) GN=Tc00.1047053511809.130 PE=3 SV=1	2	1	17.517	6.3901	0	0.00588913	0	0	0.0225431	0
tr|Q8I1N3|Q8I1N3_TRYCR;tr|Q4D2P4|Q4D2P4_TRYCC;tr|Q4CRX7|Q4CRX7_TRYCC;tr|A0A0M3NVD0|A0A0M3NVD0_TRYCR	>tr|Q8I1N3|Q8I1N3_TRYCR Ascorbate-dependent peroxidase OS=Trypanosoma cruzi GN=APX PE=3 SV=1;>tr|Q4D2P4|Q4D2P4_TRYCC Ascorbate-dependent peroxidase, putative OS=Trypanosoma cruzi (strain CL Brener) GN=Tc00.1047053506193.60 PE=3 SV=1;>tr|Q4CRX7|Q4CRX7_TRYCC	4	1	36.501	6.081	0	0	0	0	0	0
tr|Q86D32|Q86D32_TRYCR;sp|P40270|H1C8_TRYCR;tr|Q95UN5|Q95UN5_TRYCR;sp|P40273|H161_TRYCR;tr|Q95UN6|Q95UN6_TRYCR;sp|P40269|H1C6_TRYCR;sp|P40274|H162_TRYCR;tr|Q4CVA9|Q4CVA9_TRYCC	>tr|Q86D32|Q86D32_TRYCR Histone H1 (Fragment) OS=Trypanosoma cruzi PE=4 SV=1;>sp|P40270|H1C8_TRYCR Histone H1.C8/H1.M1 OS=Trypanosoma cruzi PE=3 SV=1;>tr|Q95UN5|Q95UN5_TRYCR Histone H1 (Fragment) OS=Trypanosoma cruzi PE=2 SV=2;>sp|P40273|H161_TRYCR Histone	8	2	1.1143	13.841	0.0261307	0.124836	0.461922	0.545888	2.86715	8.64483
tr|Q6XD84|Q6XD84_TRYCR;tr|Q4DT61|Q4DT61_TRYCC;tr|Q4D488|Q4D488_TRYCC;tr|K2MLT2|K2MLT2_TRYCR;tr|V5BN95|V5BN95_TRYCR	>tr|Q6XD84|Q6XD84_TRYCR SR RNA-binding protein OS=Trypanosoma cruzi PE=4 SV=1;>tr|Q4DT61|Q4DT61_TRYCC RNA-binding protein, putative OS=Trypanosoma cruzi (strain CL Brener) GN=Tc00.1047053511621.50 PE=4 SV=1;>tr|Q4D488|Q4D488_TRYCC RNA-binding protein, puta	6	14	48.75	157.13	0	0.235143	0.237034	0	0.317693	0.260948
tr|Q6V7K7|Q6V7K7_TRYCR;tr|Q4CUY3|Q4CUY3_TRYCC;tr|Q4D2G4|Q4D2G4_TRYCC;tr|V5BHF5|V5BHF5_TRYCR	>tr|Q6V7K7|Q6V7K7_TRYCR Peptidyl-prolyl cis-trans isomerase OS=Trypanosoma cruzi PE=2 SV=1;>tr|Q4CUY3|Q4CUY3_TRYCC Peptidyl-prolyl cis-trans isomerase OS=Trypanosoma cruzi (strain CL Brener) GN=Tc00.1047053510259.50 PE=3 SV=1;>tr|Q4D2G4|Q4D2G4_TRYCC Peptid	4	2	21.374	11.694	0	0.0222003	0.0109488	0	0.0463536	0.0186278
tr|Q6UBE7|Q6UBE7_TRYCR;tr|Q4D0T3|Q4D0T3_TRYCC;tr|V5BZN6|V5BZN6_TRYCR;tr|K2NFB7|K2NFB7_TRYCR	>tr|Q6UBE7|Q6UBE7_TRYCR Pumilio protein 1 OS=Trypanosoma cruzi GN=PUF-1 PE=4 SV=1;>tr|Q4D0T3|Q4D0T3_TRYCC Pumilio/PUF RNA binding protein 6, putative OS=Trypanosoma cruzi (strain CL Brener) GN=Tc00.1047053510125.10 PE=4 SV=1;>tr|V5BZN6|V5BZN6_TRYCR Pumilio	4	6	91.832	47.301	0	0.151732	0.0738453	0	0.0968048	0.0383897
tr|Q6R607|Q6R607_TRYCR;tr|Q4DY42|Q4DY42_TRYCC;tr|K2MDC2|K2MDC2_TRYCR;tr|V5BL51|V5BL51_TRYCR	>tr|Q6R607|Q6R607_TRYCR Polypyrimidine binding protein OS=Trypanosoma cruzi GN=PTB PE=2 SV=1;>tr|Q4DY42|Q4DY42_TRYCC Uncharacterized protein OS=Trypanosoma cruzi (strain CL Brener) GN=Tc00.1047053511727.160 PE=4 SV=1;>tr|K2MDC2|K2MDC2_TRYCR Uncharacterized	4	3	53.282	49.167	0	0.0265431	0.0271314	0	0.0320853	0.0267246
tr|Q6IWF6|Q6IWF6_TRYCR	>tr|Q6IWF6|Q6IWF6_TRYCR Elongation factor 2 OS=Trypanosoma cruzi PE=4 SV=1	1	22	94.174	181.99	0	0.345664	0.264255	0	0.158776	0.0989068
tr|Q5XXD9|Q5XXD9_TRYCR;tr|V5D9P7|V5D9P7_TRYCR;tr|Q4CTR5|Q4CTR5_TRYCC;tr|Q4DQ35|Q4DQ35_TRYCC	>tr|Q5XXD9|Q5XXD9_TRYCR Ldp23-like protein G1 (Fragment) OS=Trypanosoma cruzi PE=2 SV=1;>tr|V5D9P7|V5D9P7_TRYCR 60S ribosomal protein L14 OS=Trypanosoma cruzi Dm28c GN=TCDM_13818 PE=4 SV=1;>tr|Q4CTR5|Q4CTR5_TRYCC 40S ribosomal protein L14, putative OS=Tryp	4	2	19.294	11.867	0	0.00291459	0.004983	0	0.0167349	0.0233133
tr|Q53I60|Q53I60_TRYCR;tr|Q4D397|Q4D397_TRYCC;tr|Q4ZHU6|Q4ZHU6_TRYCR;tr|Q53I59|Q53I59_TRYCR;tr|V5BSL5|V5BSL5_TRYCR	>tr|Q53I60|Q53I60_TRYCR Phosphodiesterase OS=Trypanosoma cruzi GN=PDEC PE=1 SV=1;>tr|Q4D397|Q4D397_TRYCC Phosphodiesterase OS=Trypanosoma cruzi (strain CL Brener) GN=Tc00.1047053506697.20 PE=3 SV=1;>tr|Q4ZHU6|Q4ZHU6_TRYCR Phosphodiesterase OS=Trypanosoma c	7	17	103.12	115.29	0	0.143733	0.0456559	0	0.0622842	0.0161223
tr|Q4E690|Q4E690_TRYCC;tr|Q4DRA2|Q4DRA2_TRYCC;tr|V5BC86|V5BC86_TRYCR	>tr|Q4E690|Q4E690_TRYCC Uncharacterized protein OS=Trypanosoma cruzi (strain CL Brener) GN=Tc00.1047053508153.900 PE=4 SV=1;>tr|Q4DRA2|Q4DRA2_TRYCC Uncharacterized protein OS=Trypanosoma cruzi (strain CL Brener) GN=Tc00.1047053508181.60 PE=4 SV=1;>tr|V5BC8	3	1	93.026	5.8966	0.402459	0.0850618	0.34666	0.254777	0.0592018	0.196599
tr|Q4E644|Q4E644_TRYCC	>tr|Q4E644|Q4E644_TRYCC Uncharacterized protein OS=Trypanosoma cruzi (strain CL Brener) GN=Tc00.1047053508153.460 PE=4 SV=1	1	19	176.34	21.351	0	0.00817379	0.00654884	0	0.00250309	0.00163417
tr|Q4E5R2|Q4E5R2_TRYCC;tr|Q4DP49|Q4DP49_TRYCC	>tr|Q4E5R2|Q4E5R2_TRYCC Uncharacterized protein OS=Trypanosoma cruzi (strain CL Brener) GN=Tc00.1047053506529.180 PE=4 SV=1;>tr|Q4DP49|Q4DP49_TRYCC Uncharacterized protein OS=Trypanosoma cruzi (strain CL Brener) GN=Tc00.1047053510885.90 PE=4 SV=1	2	2	21.068	12.001	0	0.00458214	0.0130869	0	0.0175397	0.0408199
tr|Q4E5Q6|Q4E5Q6_TRYCC;tr|Q4DP43|Q4DP43_TRYCC;tr|Q9GZ32|Q9GZ32_TRYCR;tr|V5AZQ0|V5AZQ0_TRYCR	>tr|Q4E5Q6|Q4E5Q6_TRYCC Uncharacterized protein OS=Trypanosoma cruzi (strain CL Brener) GN=Tc00.1047053506529.250 PE=4 SV=1;>tr|Q4DP43|Q4DP43_TRYCC Uncharacterized protein OS=Trypanosoma cruzi (strain CL Brener) GN=Tc00.1047053510885.160 PE=4 SV=1;>tr|Q9GZ	5	36	161.5	323.31	0	0.393152	0.25582	0	0.120394	0.0638353
tr|Q4E5J0|Q4E5J0_TRYCC;tr|Q8T1Q2|Q8T1Q2_TRYCR;tr|V5BWD1|V5BWD1_TRYCR	>tr|Q4E5J0|Q4E5J0_TRYCC Uncharacterized protein OS=Trypanosoma cruzi (strain CL Brener) GN=Tc00.1047053511277.50 PE=4 SV=1;>tr|Q8T1Q2|Q8T1Q2_TRYCR Tcc44h21-2.7 OS=Trypanosoma cruzi GN=Tcc44h21-2.7 PE=4 SV=1;>tr|V5BWD1|V5BWD1_TRYCR Uncharacterized protein O	4	11	133.89	112.4	0	0.0519364	0.044687	0	0.0195548	0.0137108
tr|Q4E5H5|Q4E5H5_TRYCC;tr|V5B6H7|V5B6H7_TRYCR	>tr|Q4E5H5|Q4E5H5_TRYCC Uncharacterized protein OS=Trypanosoma cruzi (strain CL Brener) GN=Tc00.1047053511277.180 PE=4 SV=1;>tr|V5B6H7|V5B6H7_TRYCR Uncharacterized protein OS=Trypanosoma cruzi Dm28c GN=TCDM_02356 PE=4 SV=1	3	8	59.497	89.33	0	0.126248	0.0526027	0	0.14498	0.0492211
tr|Q4E591|Q4E591_TRYCC	>tr|Q4E591|Q4E591_TRYCC Centrin, putative OS=Trypanosoma cruzi (strain CL Brener) GN=Tc00.1047053506559.380 PE=4 SV=1	1	4	20.951	79.572	0	0.0666863	0.0214771	0	0.19145	0.0502435
tr|Q4E581|Q4E581_TRYCC	>tr|Q4E581|Q4E581_TRYCC Ribosomal protein L35A, putative OS=Trypanosoma cruzi (strain CL Brener) GN=Tc00.1047053506559.470 PE=4 SV=1	1	1	16.892	6.0184	0	0.00807217	0	0	0.0205995	0
tr|Q4E573|Q4E573_TRYCC;tr|V5B4V3|V5B4V3_TRYCR;tr|K2N6J3|K2N6J3_TRYCR	>tr|Q4E573|Q4E573_TRYCC Uncharacterized protein OS=Trypanosoma cruzi (strain CL Brener) GN=Tc00.1047053506559.550 PE=4 SV=1;>tr|V5B4V3|V5B4V3_TRYCR Uncharacterized protein OS=Trypanosoma cruzi Dm28c GN=TCDM_11424 PE=4 SV=1;>tr|K2N6J3|K2N6J3_TRYCR Uncharact	3	36	108.75	323.31	0	0.7243	0.524859	0	0.286817	0.169359
tr|Q4E4R1|Q4E4R1_TRYCC;tr|Q4E4R0|Q4E4R0_TRYCC;sp|Q94776|RL23_TRYCR	>tr|Q4E4R1|Q4E4R1_TRYCC 60S ribosomal protein L23, putative OS=Trypanosoma cruzi (strain CL Brener) GN=Tc00.1047053508461.480 PE=3 SV=1;>tr|Q4E4R0|Q4E4R0_TRYCC 60S ribosomal protein L23, putative OS=Trypanosoma cruzi (strain CL Brener) GN=Tc00.104705350846	3	1	14.93	5.991	0	0.0104988	0	0	0.0301413	0
tr|Q4E4Q8|Q4E4Q8_TRYCC	>tr|Q4E4Q8|Q4E4Q8_TRYCC 60S ribosomal protein L27A/L29, putative OS=Trypanosoma cruzi (strain CL Brener) GN=Tc00.1047053508461.500 PE=3 SV=1	1	2	16.196	12.546	0	0.0127169	0	0	0.0365081	0
tr|Q4E4L7|Q4E4L7_TRYCC;tr|K2MRY2|K2MRY2_TRYCR	>tr|Q4E4L7|Q4E4L7_TRYCC Isocitrate dehydrogenase [NADP] OS=Trypanosoma cruzi (strain CL Brener) GN=Tc00.1047053506925.319 PE=3 SV=1;>tr|K2MRY2|K2MRY2_TRYCR Isocitrate dehydrogenase [NADP] OS=Trypanosoma cruzi marinkellei GN=MOQ_006369 PE=3 SV=1	2	1	46.858	5.9734	0	0.0173406	0	0	0.016595	0
tr|Q4E4F6|Q4E4F6_TRYCC	>tr|Q4E4F6|Q4E4F6_TRYCC Uncharacterized protein OS=Trypanosoma cruzi (strain CL Brener) GN=Tc00.1047053506885.420 PE=4 SV=1	1	2	22.86	15.722	0	0.00410887	0	0	0.00857907	0
tr|Q4E4C9|Q4E4C9_TRYCC;tr|V5BKY2|V5BKY2_TRYCR	>tr|Q4E4C9|Q4E4C9_TRYCC Formin, putative OS=Trypanosoma cruzi (strain CL Brener) GN=Tc00.1047053510187.230 PE=4 SV=1;>tr|V5BKY2|V5BKY2_TRYCR Formin OS=Trypanosoma cruzi Dm28c GN=TCDM_06576 PE=4 SV=1	2	2	56.955	34.039	0	0.0105413	0.013753	0	0.00931181	0.00989958
tr|Q4E418|Q4E418_TRYCC;tr|K2M7F4|K2M7F4_TRYCR	>tr|Q4E418|Q4E418_TRYCC Uncharacterized protein OS=Trypanosoma cruzi (strain CL Brener) GN=Tc00.1047053511127.20 PE=4 SV=1;>tr|K2M7F4|K2M7F4_TRYCR Uncharacterized protein OS=Trypanosoma cruzi marinkellei GN=MOQ_005207 PE=4 SV=1	2	34	66.341	323.31	0.0265585	2.02572	1.85388	0.0163188	1.3684	1.0204
tr|Q4E3Y6|Q4E3Y6_TRYCC	>tr|Q4E3Y6|Q4E3Y6_TRYCC Uncharacterized protein OS=Trypanosoma cruzi (strain CL Brener) GN=Tc00.1047053511127.369 PE=4 SV=1	1	13	48.728	32.38	0	0	0	0	0	0
tr|Q4E3Y5|Q4E3Y5_TRYCC	>tr|Q4E3Y5|Q4E3Y5_TRYCC Uncharacterized protein OS=Trypanosoma cruzi (strain CL Brener) GN=Tc00.1047053511127.380 PE=4 SV=1	1	28	98.916	40.933	0	0.083669	0.0177022	0	0.0392163	0.00676117
tr|Q4E3R5|Q4E3R5_TRYCC;tr|Q4D534|Q4D534_TRYCC	>tr|Q4E3R5|Q4E3R5_TRYCC Uncharacterized protein OS=Trypanosoma cruzi (strain CL Brener) GN=Tc00.1047053506401.300 PE=4 SV=1;>tr|Q4D534|Q4D534_TRYCC Uncharacterized protein OS=Trypanosoma cruzi (strain CL Brener) GN=Tc00.1047053510835.20 PE=4 SV=1	5	15	77.623	116.78	0	0.223111	0.049458	0	0.122004	0.0220383
tr|Q4E3Q5|Q4E3Q5_TRYCC	>tr|Q4E3Q5|Q4E3Q5_TRYCC 60S ribosomal protein L28, putative OS=Trypanosoma cruzi (strain CL Brener) GN=Tc00.1047053510101.30 PE=4 SV=1	1	1	16.368	7.6789	0	0.00254841	0	0	0.0097547	0
tr|Q4E3P7|Q4E3P7_TRYCC	>tr|Q4E3P7|Q4E3P7_TRYCC Uncharacterized protein OS=Trypanosoma cruzi (strain CL Brener) GN=Tc00.1047053510101.110 PE=4 SV=1	1	1	95.557	6.1119	0	0.00374416	0	0	0.00168616	0
tr|Q4E3P5|Q4E3P5_TRYCC;tr|Q4E0Q0|Q4E0Q0_TRYCC;tr|Q9GN79|Q9GN79_TRYCR;tr|V5BBD4|V5BBD4_TRYCR;tr|K2MVM1|K2MVM1_TRYCR	>tr|Q4E3P5|Q4E3P5_TRYCC Pyruvate phosphate dikinase, putative OS=Trypanosoma cruzi (strain CL Brener) GN=Tc00.1047053510101.140 PE=4 SV=1;>tr|Q4E0Q0|Q4E0Q0_TRYCC Pyruvate phosphate dikinase, putative OS=Trypanosoma cruzi (strain CL Brener) GN=Tc00.10470535	7	9	100.85	58.974	0	0.021164	0.034249	0	0.0093477	0.0123265
tr|Q4E3N0|Q4E3N0_TRYCC;tr|Q4E0R6|Q4E0R6_TRYCC	>tr|Q4E3N0|Q4E3N0_TRYCC Uncharacterized protein OS=Trypanosoma cruzi (strain CL Brener) GN=Tc00.1047053510101.310 PE=4 SV=1;>tr|Q4E0R6|Q4E0R6_TRYCC Uncharacterized protein OS=Trypanosoma cruzi (strain CL Brener) GN=Tc00.1047053506297.20 PE=4 SV=1	2	1	77.187	7.8333	0	0.00203039	0	0	0.00133233	0
tr|Q4E3A1|Q4E3A1_TRYCC;tr|V5BGH1|V5BGH1_TRYCR	>tr|Q4E3A1|Q4E3A1_TRYCC Uncharacterized protein OS=Trypanosoma cruzi (strain CL Brener) GN=Tc00.1047053508355.280 PE=4 SV=1;>tr|V5BGH1|V5BGH1_TRYCR Uncharacterized protein OS=Trypanosoma cruzi Dm28c GN=TCDM_04521 PE=4 SV=1	2	2	69.457	13.416	0	0.00409137	0.00829159	0	0.00348027	0.00574725
tr|Q4E341|Q4E341_TRYCC	>tr|Q4E341|Q4E341_TRYCC Uncharacterized protein OS=Trypanosoma cruzi (strain CL Brener) GN=Tc00.1047053508741.310 PE=4 SV=1	1	6	153.79	36.033	0	0.0258447	0.005666	0	0.00860269	0.00153687
tr|Q4E2Y8|Q4E2Y8_TRYCC	>tr|Q4E2Y8|Q4E2Y8_TRYCC Uncharacterized protein OS=Trypanosoma cruzi (strain CL Brener) GN=Tc00.1047053508175.60 PE=4 SV=1	1	7	41.708	12.968	0	0.0102181	0	0	0.0111754	0
tr|Q4E2U4|Q4E2U4_TRYCC;tr|Q4CNR7|Q4CNR7_TRYCC;tr|K2M8H2|K2M8H2_TRYCR;tr|V5BS61|V5BS61_TRYCR	>tr|Q4E2U4|Q4E2U4_TRYCC Uncharacterized protein OS=Trypanosoma cruzi (strain CL Brener) GN=Tc00.1047053511283.170 PE=4 SV=1;>tr|Q4CNR7|Q4CNR7_TRYCC Uncharacterized protein (Fragment) OS=Trypanosoma cruzi (strain CL Brener) GN=Tc00.1047053506527.10 PE=4 SV=	4	2	117.57	21.967	0	0.00514476	0	0	0.00231688	0
tr|Q4E2Q7|Q4E2Q7_TRYCC;tr|K2N5P8|K2N5P8_TRYCR;tr|V5DQA9|V5DQA9_TRYCR	>tr|Q4E2Q7|Q4E2Q7_TRYCC Uncharacterized protein OS=Trypanosoma cruzi (strain CL Brener) GN=Tc00.1047053504153.260 PE=4 SV=1;>tr|K2N5P8|K2N5P8_TRYCR Uncharacterized protein OS=Trypanosoma cruzi marinkellei GN=MOQ_006233 PE=4 SV=1;>tr|V5DQA9|V5DQA9_TRYCR Unc	3	2	108.7	13.325	0	0.0092352	0	0	0.00424215	0
tr|Q4E2Q2|Q4E2Q2_TRYCC	>tr|Q4E2Q2|Q4E2Q2_TRYCC Heat shock protein, putative OS=Trypanosoma cruzi (strain CL Brener) GN=Tc00.1047053504153.310 PE=3 SV=1	1	1	83.91	6.3938	0	0.00342405	0	0	0.00174759	0
tr|Q4E2I6|Q4E2I6_TRYCC;tr|K2MZ84|K2MZ84_TRYCR;tr|V5B829|V5B829_TRYCR	>tr|Q4E2I6|Q4E2I6_TRYCC Succinyl-CoA synthetase alpha subunit, putative OS=Trypanosoma cruzi (strain CL Brener) GN=Tc00.1047053508479.340 PE=3 SV=1;>tr|K2MZ84|K2MZ84_TRYCR Uncharacterized protein OS=Trypanosoma cruzi marinkellei GN=MOQ_005105 PE=3 SV=1;>tr	3	4	31.797	26.4	0	0.0185599	0.0217241	0	0.0284173	0.0271042
tr|Q4E2D6|Q4E2D6_TRYCC;tr|V5BDK6|V5BDK6_TRYCR;tr|Q4D9K6|Q4D9K6_TRYCC	>tr|Q4E2D6|Q4E2D6_TRYCC Uncharacterized protein OS=Trypanosoma cruzi (strain CL Brener) GN=Tc00.1047053509979.130 PE=4 SV=1;>tr|V5BDK6|V5BDK6_TRYCR Uncharacterized protein OS=Trypanosoma cruzi Dm28c GN=TCDM_07929 PE=4 SV=1;>tr|Q4D9K6|Q4D9K6_TRYCC Uncharact	3	2	129.38	12.381	0	0.00313333	0	0	0.000972495	0
tr|Q4E1U5|Q4E1U5_TRYCC;tr|Q4D9Z6|Q4D9Z6_TRYCC	>tr|Q4E1U5|Q4E1U5_TRYCC Uncharacterized protein OS=Trypanosoma cruzi (strain CL Brener) GN=Tc00.1047053507993.369 PE=4 SV=1;>tr|Q4D9Z6|Q4D9Z6_TRYCC Uncharacterized protein OS=Trypanosoma cruzi (strain CL Brener) GN=Tc00.1047053511281.56 PE=4 SV=1	2	1	12.172	46.761	0	0.00932374	0	0	0.0428294	0
tr|Q4E1U3|Q4E1U3_TRYCC;tr|V5C1M1|V5C1M1_TRYCR;tr|Q4D9Z4|Q4D9Z4_TRYCC	>tr|Q4E1U3|Q4E1U3_TRYCC Pyruvate kinase OS=Trypanosoma cruzi (strain CL Brener) GN=Tc00.1047053507993.390 PE=3 SV=1;>tr|V5C1M1|V5C1M1_TRYCR Pyruvate kinase OS=Trypanosoma cruzi Dm28c GN=TCDM_00417 PE=3 SV=1;>tr|Q4D9Z4|Q4D9Z4_TRYCC Pyruvate kinase OS=Trypan	4	3	54.673	29.048	0	0.0175516	0.0109371	0	0.0139002	0.0070581
tr|Q4E1P2|Q4E1P2_TRYCC	>tr|Q4E1P2|Q4E1P2_TRYCC Uncharacterized protein OS=Trypanosoma cruzi (strain CL Brener) GN=Tc00.1047053507093.160 PE=4 SV=1	1	1	78.968	6.1811	0	0	0	0	0	0
tr|Q4E1P1|Q4E1P1_TRYCC	>tr|Q4E1P1|Q4E1P1_TRYCC Uncharacterized protein OS=Trypanosoma cruzi (strain CL Brener) GN=Tc00.1047053507093.170 PE=4 SV=1	1	1	109.79	6.2722	0	0.00474961	0	0	0.00222622	0
tr|Q4E121|Q4E121_TRYCC	>tr|Q4E121|Q4E121_TRYCC Uncharacterized protein OS=Trypanosoma cruzi (strain CL Brener) GN=Tc00.1047053506247.340 PE=4 SV=1	1	5	22.928	106.32	0	0.0672391	0.0647098	0	0.128691	0.100922
tr|Q4E0X3|Q4E0X3_TRYCC	>tr|Q4E0X3|Q4E0X3_TRYCC Nucleolar RNA binding protein, putative OS=Trypanosoma cruzi (strain CL Brener) GN=Tc00.1047053508277.230 PE=4 SV=1	1	13	55.078	231.18	0	0.0833672	0.113043	0	0.0832481	0.0919854
tr|Q4E0V0|Q4E0V0_TRYCC;tr|V5B924|V5B924_TRYCR;tr|Q4CNH7|Q4CNH7_TRYCC	>tr|Q4E0V0|Q4E0V0_TRYCC Importin subunit alpha OS=Trypanosoma cruzi (strain CL Brener) GN=Tc00.1047053509965.110 PE=3 SV=1;>tr|V5B924|V5B924_TRYCR Importin subunit alpha OS=Trypanosoma cruzi Dm28c GN=TCDM_01484 PE=3 SV=1;>tr|Q4CNH7|Q4CNH7_TRYCC Importin su	4	3	57.982	19.287	0	0.00987474	0.0278888	0	0.0103089	0.0237245
tr|Q4E0P0|Q4E0P0_TRYCC	>tr|Q4E0P0|Q4E0P0_TRYCC Protein transport protein sec31, putative OS=Trypanosoma cruzi (strain CL Brener) GN=Tc00.1047053506297.290 PE=4 SV=1	2	6	132.07	42.839	0	0.0433068	0.0866575	0	0.021623	0.0352561
tr|Q4E0N6|Q4E0N6_TRYCC;tr|V5C1F5|V5C1F5_TRYCR;tr|Q4CXX2|Q4CXX2_TRYCC;tr|Q4CP93|Q4CP93_TRYCC	>tr|Q4E0N6|Q4E0N6_TRYCC 40S ribosomal protein S15a, putative OS=Trypanosoma cruzi (strain CL Brener) GN=Tc00.1047053506297.330 PE=3 SV=1;>tr|V5C1F5|V5C1F5_TRYCR 40S ribosomal protein S15A OS=Trypanosoma cruzi Dm28c GN=TCDM_14509 PE=3 SV=1;>tr|Q4CXX2|Q4CXX2	4	2	14.66	13.834	0	0.00338159	0	0	0.00970808	0
tr|Q4E0I0|Q4E0I0_TRYCC;tr|Q4CQB8|Q4CQB8_TRYCC;tr|K2MY25|K2MY25_TRYCR;tr|K2N5A0|K2N5A0_TRYCR;tr|K2M200|K2M200_TRYCR;tr|V5AV79|V5AV79_TRYCR;tr|K2NM75|K2NM75_TRYCR;tr|K2LTG8|K2LTG8_TRYCR;tr|V5B4S6|V5B4S6_TRYCR;tr|K2N161|K2N161_TRYCR;tr|V5A3P8|V5A3P8_TRYCR;tr|V5CZX2|V5CZX2_TRYCR;tr|Q4DI32|Q4DI32_TRYCC;tr|V5D774|V5D774_TRYCR;tr|V5AKF9|V5AKF9_TRYCR;tr|Q4DKR6|Q4DKR6_TRYCC	>tr|Q4E0I0|Q4E0I0_TRYCC Retrotransposon hot spot (RHS) protein, putative OS=Trypanosoma cruzi (strain CL Brener) GN=Tc00.1047053508325.160 PE=4 SV=1;>tr|Q4CQB8|Q4CQB8_TRYCC Retrotransposon hot spot (RHS) protein, putative OS=Trypanosoma cruzi (strain CL Br	81	3	112	21.956	0	0.0134545	0	0	0.00532761	0
tr|Q4E093|Q4E093_TRYCC	>tr|Q4E093|Q4E093_TRYCC 40S ribosomal protein S18, putative OS=Trypanosoma cruzi (strain CL Brener) GN=Tc00.1047053506679.100 PE=3 SV=1	1	5	17.547	74.098	0	0.0507839	0.052209	0	0.129599	0.108564
tr|Q4E090|Q4E090_TRYCC;tr|V5B9W8|V5B9W8_TRYCR;tr|K2MKQ0|K2MKQ0_TRYCR	>tr|Q4E090|Q4E090_TRYCC Uncharacterized protein OS=Trypanosoma cruzi (strain CL Brener) GN=Tc00.1047053506679.130 PE=4 SV=1;>tr|V5B9W8|V5B9W8_TRYCR Uncharacterized protein OS=Trypanosoma cruzi Dm28c GN=TCDM_01136 PE=4 SV=1;>tr|K2MKQ0|K2MKQ0_TRYCR Uncharact	3	4	23.317	23.701	0	0.0353343	0.0214131	0	0.0624253	0.0308264
tr|Q4E078|Q4E078_TRYCC	>tr|Q4E078|Q4E078_TRYCC Ribosomal protein L24, putative OS=Trypanosoma cruzi (strain CL Brener) GN=Tc00.1047053503611.20 PE=4 SV=1	1	2	14.602	12.931	0	0.0227304	0.0281059	0	0.104414	0.105197
tr|Q4E001|Q4E001_TRYCC;tr|Q4DLJ8|Q4DLJ8_TRYCC;tr|V5BEK2|V5BEK2_TRYCR	>tr|Q4E001|Q4E001_TRYCC Uncharacterized protein OS=Trypanosoma cruzi (strain CL Brener) GN=Tc00.1047053509805.70 PE=4 SV=1;>tr|Q4DLJ8|Q4DLJ8_TRYCC Uncharacterized protein OS=Trypanosoma cruzi (strain CL Brener) GN=Tc00.1047053503939.130 PE=4 SV=1;>tr|V5BEK	4	11	113.65	97.45	0	0.0690874	0.00645541	0	0.0278379	0.00211956
tr|Q4DZU7|Q4DZU7_TRYCC;tr|K2NRG1|K2NRG1_TRYCR;tr|V5BFQ9|V5BFQ9_TRYCR;tr|Q4DGF1|Q4DGF1_TRYCC	>tr|Q4DZU7|Q4DZU7_TRYCC Fibrillarin, putative OS=Trypanosoma cruzi (strain CL Brener) GN=Tc00.1047053510105.50 PE=3 SV=1;>tr|K2NRG1|K2NRG1_TRYCR Fibrillarin, putative OS=Trypanosoma cruzi marinkellei GN=MOQ_004620 PE=3 SV=1;>tr|V5BFQ9|V5BFQ9_TRYCR Fibrilla	4	4	32.444	29.31	0	0.0475508	0.0326577	0	0.0728076	0.0407454
tr|Q4DZT5|Q4DZT5_TRYCC;tr|V5BK99|V5BK99_TRYCR;tr|Q4DMG6|Q4DMG6_TRYCC	>tr|Q4DZT5|Q4DZT5_TRYCC Uncharacterized protein OS=Trypanosoma cruzi (strain CL Brener) GN=Tc00.1047053510105.190 PE=4 SV=1;>tr|V5BK99|V5BK99_TRYCR Uncharacterized protein OS=Trypanosoma cruzi Dm28c GN=TCDM_04763 PE=4 SV=1;>tr|Q4DMG6|Q4DMG6_TRYCC Uncharact	4	13	43.046	152.58	0	0.305174	0.282271	0	0.35045	0.264129
tr|Q4DZN5|Q4DZN5_TRYCC	>tr|Q4DZN5|Q4DZN5_TRYCC Uncharacterized protein OS=Trypanosoma cruzi (strain CL Brener) GN=Tc00.1047053504147.99 PE=4 SV=1	1	8	60.924	94.206	0	0.0655872	0.00812852	0	0.0376582	0.00380311
tr|Q4DZM2|Q4DZM2_TRYCC;tr|K2NPC2|K2NPC2_TRYCR	>tr|Q4DZM2|Q4DZM2_TRYCC Uncharacterized protein OS=Trypanosoma cruzi (strain CL Brener) GN=Tc00.1047053504147.240 PE=4 SV=1;>tr|K2NPC2|K2NPC2_TRYCR Uncharacterized protein OS=Trypanosoma cruzi marinkellei GN=MOQ_002269 PE=4 SV=1	2	8	135.02	51.853	0	0.0415507	0.0102467	0	0.0170413	0.00342442
tr|Q4DZF8|Q4DZF8_TRYCC;tr|V5DPJ5|V5DPJ5_TRYCR;tr|Q4D9V7|Q4D9V7_TRYCC;tr|K2NMZ9|K2NMZ9_TRYCR	>tr|Q4DZF8|Q4DZF8_TRYCC Uncharacterized protein OS=Trypanosoma cruzi (strain CL Brener) GN=Tc00.1047053506825.40 PE=4 SV=1;>tr|V5DPJ5|V5DPJ5_TRYCR Uncharacterized protein OS=Trypanosoma cruzi Dm28c GN=TCDM_01863 PE=4 SV=1;>tr|Q4D9V7|Q4D9V7_TRYCC Uncharacte	4	2	58.156	12.41	0	0	0	0	0	0
tr|Q4DZE7|Q4DZE7_TRYCC	>tr|Q4DZE7|Q4DZE7_TRYCC Uncharacterized protein OS=Trypanosoma cruzi (strain CL Brener) GN=Tc00.1047053506825.160 PE=4 SV=1	1	12	41.972	155.14	0	0.258847	0.338109	0	0.297257	0.316384
tr|Q4DZE0|Q4DZE0_TRYCC;tr|V5B7W1|V5B7W1_TRYCR	>tr|Q4DZE0|Q4DZE0_TRYCC Uncharacterized protein OS=Trypanosoma cruzi (strain CL Brener) GN=Tc00.1047053506825.230 PE=4 SV=1;>tr|V5B7W1|V5B7W1_TRYCR Uncharacterized protein OS=Trypanosoma cruzi Dm28c GN=TCDM_01836 PE=4 SV=1	2	2	123.42	11.661	0	0.00641209	0	0	0.00230105	0
tr|Q4DZA1|Q4DZA1_TRYCC	>tr|Q4DZA1|Q4DZA1_TRYCC Uncharacterized protein OS=Trypanosoma cruzi (strain CL Brener) GN=Tc00.1047053504105.110 PE=4 SV=1	1	13	81.275	214.68	0	0.15702	0.0634251	0	0.0974642	0.0320812
tr|Q4DZ97|Q4DZ97_TRYCC	>tr|Q4DZ97|Q4DZ97_TRYCC Importin beta-1 subunit, putative OS=Trypanosoma cruzi (strain CL Brener) GN=Tc00.1047053504105.150 PE=4 SV=1	1	2	95.455	34.74	0	0.00507559	0	0	0.00506843	0
tr|Q4DZ31|Q4DZ31_TRYCC;tr|Q4DKZ4|Q4DKZ4_TRYCC	>tr|Q4DZ31|Q4DZ31_TRYCC 60S ribosomal protein L18a OS=Trypanosoma cruzi (strain CL Brener) GN=Tc00.1047053511001.120 PE=3 SV=1;>tr|Q4DKZ4|Q4DKZ4_TRYCC 60S ribosomal protein L18a OS=Trypanosoma cruzi (strain CL Brener) GN=Tc00.1047053506957.90 PE=3 SV=1	2	3	20.75	22.812	0	0.0177479	0	0	0.0407622	0
tr|Q4DYP5|Q4DYP5_TRYCC;tr|K2NTY6|K2NTY6_TRYCR;tr|K2NC28|K2NC28_TRYCR;sp|Q95046|CH60_TRYCR;tr|Q4DYP6|Q4DYP6_TRYCC;tr|Q4DYP4|Q4DYP4_TRYCC;tr|K2N133|K2N133_TRYCR	>tr|Q4DYP5|Q4DYP5_TRYCC Chaperonin HSP60, mitochondrial OS=Trypanosoma cruzi (strain CL Brener) GN=Tc00.1047053507641.290 PE=3 SV=1;>tr|K2NTY6|K2NTY6_TRYCR Chaperonin HSP60, mitochondrial, putative OS=Trypanosoma cruzi marinkellei GN=MOQ_003717 PE=3 SV=1;>	11	14	59.165	141.61	0	0.118158	0.191058	0	0.0848062	0.111738
tr|Q4DYP1|Q4DYP1_TRYCC;tr|V5B7Z4|V5B7Z4_TRYCR;tr|Q4DQX8|Q4DQX8_TRYCC	>tr|Q4DYP1|Q4DYP1_TRYCC Uncharacterized protein OS=Trypanosoma cruzi (strain CL Brener) GN=Tc00.1047053504427.30 PE=4 SV=1;>tr|V5B7Z4|V5B7Z4_TRYCR Uncharacterized protein OS=Trypanosoma cruzi Dm28c GN=TCDM_08342 PE=4 SV=1;>tr|Q4DQX8|Q4DQX8_TRYCC Uncharacte	4	5	131.53	34.321	0	0.0193838	0	0	0.00664463	0
tr|Q4DYM6|Q4DYM6_TRYCC	>tr|Q4DYM6|Q4DYM6_TRYCC Uncharacterized protein OS=Trypanosoma cruzi (strain CL Brener) GN=Tc00.1047053504427.180 PE=4 SV=1	5	8	81.807	50.418	0	0.0322401	0.00883531	0	0.0180602	0.00403285
tr|Q4DYM0|Q4DYM0_TRYCC	>tr|Q4DYM0|Q4DYM0_TRYCC Kinesin-like protein OS=Trypanosoma cruzi (strain CL Brener) GN=Tc00.1047053504427.260 PE=3 SV=1	1	1	85.427	12.095	0	0.00659504	0	0	0.00329287	0
tr|Q4DYK5|Q4DYK5_TRYCC;tr|Q4DD10|Q4DD10_TRYCC	>tr|Q4DYK5|Q4DYK5_TRYCC Uncharacterized protein OS=Trypanosoma cruzi (strain CL Brener) GN=Tc00.1047053506211.130 PE=4 SV=1;>tr|Q4DD10|Q4DD10_TRYCC Uncharacterized protein OS=Trypanosoma cruzi (strain CL Brener) GN=Tc00.1047053511289.100 PE=4 SV=1	2	2	74.868	12.563	0	0.00912195	0	0	0.00675842	0
tr|Q4DYK2|Q4DYK2_TRYCC;tr|V5BWX9|V5BWX9_TRYCR;tr|Q4DD13|Q4DD13_TRYCC;tr|K2NR29|K2NR29_TRYCR	>tr|Q4DYK2|Q4DYK2_TRYCC ADP,ATP carrier protein 1, mitochondrial, putative OS=Trypanosoma cruzi (strain CL Brener) GN=Tc00.1047053506211.160 PE=3 SV=1;>tr|V5BWX9|V5BWX9_TRYCR ADP,ATP carrier protein 1 OS=Trypanosoma cruzi Dm28c GN=TCDM_00508 PE=3 SV=1;>tr|	4	5	34.955	36.056	0	0.0845931	0.031222	0	0.121428	0.0365197
tr|Q4DYI6|Q4DYI6_TRYCC;tr|V5DH11|V5DH11_TRYCR	>tr|Q4DYI6|Q4DYI6_TRYCC LA RNA binding protein, putative OS=Trypanosoma cruzi (strain CL Brener) GN=Tc00.1047053511367.60 PE=4 SV=1;>tr|V5DH11|V5DH11_TRYCR La RNA binding protein OS=Trypanosoma cruzi Dm28c GN=TCDM_04685 PE=4 SV=1	3	4	37.505	28.158	0	0.0227665	0.0187377	0	0.0261442	0.0175333
tr|Q4DYH1|Q4DYH1_TRYCC	>tr|Q4DYH1|Q4DYH1_TRYCC Uncharacterized protein OS=Trypanosoma cruzi (strain CL Brener) GN=Tc00.1047053511367.220 PE=4 SV=1	3	9	56.715	137.7	0.0144234	0.138538	0.100746	0.0125552	0.132577	0.0785588
tr|Q4DY41|Q4DY41_TRYCC;tr|V5B118|V5B118_TRYCR;tr|K2NW93|K2NW93_TRYCR	>tr|Q4DY41|Q4DY41_TRYCC Uncharacterized protein OS=Trypanosoma cruzi (strain CL Brener) GN=Tc00.1047053511727.190 PE=4 SV=1;>tr|V5B118|V5B118_TRYCR Uncharacterized protein OS=Trypanosoma cruzi Dm28c GN=TCDM_04390 PE=4 SV=1;>tr|K2NW93|K2NW93_TRYCR Uncharact	3	4	50.838	38.944	0	0.0209036	0.0158729	0	0.0228615	0.0141463
tr|Q4DY22|Q4DY22_TRYCC	>tr|Q4DY22|Q4DY22_TRYCC Uncharacterized protein OS=Trypanosoma cruzi (strain CL Brener) GN=Tc00.1047053506357.60 PE=4 SV=1	1	10	134	6.8144	0	0.00437942	0	0	0.00164889	0
tr|Q4DXX0|Q4DXX0_TRYCC;tr|V5BTW3|V5BTW3_TRYCR	>tr|Q4DXX0|Q4DXX0_TRYCC Uncharacterized protein OS=Trypanosoma cruzi (strain CL Brener) GN=Tc00.1047053510431.240 PE=4 SV=1;>tr|V5BTW3|V5BTW3_TRYCR Trichohyalin OS=Trypanosoma cruzi Dm28c GN=TCDM_01626 PE=4 SV=1	3	6	44.42	43.551	0	0.0339641	0	0	0.0288915	0
tr|Q4DXW6|Q4DXW6_TRYCC	>tr|Q4DXW6|Q4DXW6_TRYCC Ribosomal protein L37 OS=Trypanosoma cruzi (strain CL Brener) GN=Tc00.1047053506885.14 PE=3 SV=1	1	2	10.01	11.759	0	0.0135026	0.0256845	0	0.103375	0.160228
tr|Q4DXV5|Q4DXV5_TRYCC;tr|Q4CPD8|Q4CPD8_TRYCC	>tr|Q4DXV5|Q4DXV5_TRYCC Ribosomal protein L29, putative OS=Trypanosoma cruzi (strain CL Brener) GN=Tc00.1047053510719.30 PE=4 SV=1;>tr|Q4CPD8|Q4CPD8_TRYCC Ribosomal protein L29, putative OS=Trypanosoma cruzi (strain CL Brener) GN=Tc00.1047053509749.33 PE=4	2	1	8.2584	6.4534	0	0	0	0	0	0
tr|Q4DXR8|Q4DXR8_TRYCC;tr|Q4DQZ8|Q4DQZ8_TRYCC;tr|V5BHU4|V5BHU4_TRYCR;tr|K2N8P9|K2N8P9_TRYCR	>tr|Q4DXR8|Q4DXR8_TRYCC Uncharacterized protein OS=Trypanosoma cruzi (strain CL Brener) GN=Tc00.1047053510421.130 PE=4 SV=1;>tr|Q4DQZ8|Q4DQZ8_TRYCC Uncharacterized protein OS=Trypanosoma cruzi (strain CL Brener) GN=Tc00.1047053510089.110 PE=4 SV=1;>tr|V5BH	4	4	72.311	25.299	0	0.0097635	0.0164898	0	0.00590116	0.00812107
tr|Q4DXK6|Q4DXK6_TRYCC	>tr|Q4DXK6|Q4DXK6_TRYCC Uncharacterized protein OS=Trypanosoma cruzi (strain CL Brener) GN=Tc00.1047053506195.200 PE=4 SV=1	2	27	163.75	12.145	0	0.00656673	0.00853858	0	0.00190914	0.00202274
tr|Q4DXI0|Q4DXI0_TRYCC;tr|V5DCZ6|V5DCZ6_TRYCR;tr|Q4DT67|Q4DT67_TRYCC;tr|K2NS37|K2NS37_TRYCR	>tr|Q4DXI0|Q4DXI0_TRYCC Zinc-finger protein, putative OS=Trypanosoma cruzi (strain CL Brener) GN=Tc00.1047053506941.159 PE=4 SV=1;>tr|V5DCZ6|V5DCZ6_TRYCR Zinc finger protein OS=Trypanosoma cruzi Dm28c GN=TCDM_06360 PE=4 SV=1;>tr|Q4DT67|Q4DT67_TRYCC Zinc-fi	4	6	62.396	42.358	0	0.0288347	0.0176901	0	0.0220754	0.0110353
tr|Q4DXH9|Q4DXH9_TRYCC;tr|Q4DT66|Q4DT66_TRYCC	>tr|Q4DXH9|Q4DXH9_TRYCC ADP-ribosylation factor-like protein, putative OS=Trypanosoma cruzi (strain CL Brener) GN=Tc00.1047053506941.170 PE=3 SV=1;>tr|Q4DT66|Q4DT66_TRYCC ADP-ribosylation factor-like protein, putative OS=Trypanosoma cruzi (strain CL Brener	2	2	20.568	14.498	0	0.0154269	0.0222639	0	0.0354315	0.0416667
tr|Q4DXG9|Q4DXG9_TRYCC	>tr|Q4DXG9|Q4DXG9_TRYCC Heat shock 70 kDa protein, mitochondrial, putative (Fragment) OS=Trypanosoma cruzi (strain CL Brener) GN=Tc00.1047053506941.280 PE=4 SV=1	1	7	18.536	6.2477	0	0.0170936	0.0224741	0	0.0356891	0.0382367
tr|Q4DX66|Q4DX66_TRYCC;tr|V5BX06|V5BX06_TRYCR	>tr|Q4DX66|Q4DX66_TRYCC Uncharacterized protein OS=Trypanosoma cruzi (strain CL Brener) GN=Tc00.1047053506945.340 PE=4 SV=1;>tr|V5BX06|V5BX06_TRYCR Uncharacterized protein OS=Trypanosoma cruzi Dm28c GN=TCDM_02056 PE=4 SV=1	2	4	93.685	29.477	0	0.0169013	0	0	0.0168772	0
tr|Q4DX46|Q4DX46_TRYCC	>tr|Q4DX46|Q4DX46_TRYCC Uncharacterized protein OS=Trypanosoma cruzi (strain CL Brener) GN=Tc00.1047053508257.120 PE=4 SV=1	1	1	27.282	13.308	0	0.00558065	0	0	0.011652	0
tr|Q4DWX0|Q4DWX0_TRYCC;tr|V5D7G4|V5D7G4_TRYCR;tr|K2NAF2|K2NAF2_TRYCR	>tr|Q4DWX0|Q4DWX0_TRYCC NIMA-related kinase, putative OS=Trypanosoma cruzi (strain CL Brener) GN=Tc00.1047053506885.280 PE=4 SV=1;>tr|V5D7G4|V5D7G4_TRYCR Uncharacterized protein OS=Trypanosoma cruzi Dm28c GN=TCDM_08762 PE=3 SV=1;>tr|K2NAF2|K2NAF2_TRYCR NIM	3	5	54.219	40.713	0	0.0380452	0.0321516	0	0.0379895	0.0261612
tr|Q4DWS8|Q4DWS8_TRYCC	>tr|Q4DWS8|Q4DWS8_TRYCC Uncharacterized protein OS=Trypanosoma cruzi (strain CL Brener) GN=Tc00.1047053508409.180 PE=4 SV=1	1	3	35.469	6.2353	0	0.00443124	0	0	0.00565426	0
tr|Q4DWC7|Q4DWC7_TRYCC	>tr|Q4DWC7|Q4DWC7_TRYCC Uncharacterized protein OS=Trypanosoma cruzi (strain CL Brener) GN=Tc00.1047053509733.70 PE=4 SV=1	1	11	53.753	7.7465	0	0.0230349	0.0306065	0	0.0165331	0.0179
tr|Q4DW58|Q4DW58_TRYCC;tr|Q4DW59|Q4DW59_TRYCC;tr|V5B8C0|V5B8C0_TRYCR	>tr|Q4DW58|Q4DW58_TRYCC Uncharacterized protein OS=Trypanosoma cruzi (strain CL Brener) GN=Tc00.1047053508231.174 PE=4 SV=1;>tr|Q4DW59|Q4DW59_TRYCC Uncharacterized protein OS=Trypanosoma cruzi (strain CL Brener) GN=Tc00.1047053508231.170 PE=4 SV=1;>tr|V5B8	3	1	40.346	7.6452	0	0.00833805	0.00674652	0	0.0136788	0.00901883
tr|Q4DW49|Q4DW49_TRYCC;tr|V5B0B5|V5B0B5_TRYCR;tr|Q4CLP3|Q4CLP3_TRYCC;tr|K2MWU8|K2MWU8_TRYCR	>tr|Q4DW49|Q4DW49_TRYCC Succinate-CoA ligase subunit beta OS=Trypanosoma cruzi (strain CL Brener) GN=Tc00.1047053507681.20 PE=3 SV=1;>tr|V5B0B5|V5B0B5_TRYCR Succinyl-CoA ligase [GDP-forming] beta-chain OS=Trypanosoma cruzi Dm28c GN=TCDM_04788 PE=4 SV=1;>tr	4	4	45.265	27.051	0	0.0183836	0.0173908	0	0.0175921	0.013561
tr|Q4DW47|Q4DW47_TRYCC;tr|V5DGN4|V5DGN4_TRYCR	>tr|Q4DW47|Q4DW47_TRYCC Uncharacterized protein OS=Trypanosoma cruzi (strain CL Brener) GN=Tc00.1047053507681.40 PE=4 SV=1;>tr|V5DGN4|V5DGN4_TRYCR Uncharacterized protein OS=Trypanosoma cruzi Dm28c GN=TCDM_04795 PE=4 SV=1	2	2	58.343	21.217	0	0.00996047	0	0	0.00788835	0
tr|Q4DW38|Q4DW38_TRYCC	>tr|Q4DW38|Q4DW38_TRYCC 40S ribosomal protein S24 OS=Trypanosoma cruzi (strain CL Brener) GN=Tc00.1047053507681.150 PE=3 SV=1	1	1	15.667	7.8154	0	0.0163778	0.0181728	0	0.125384	0.113365
tr|Q4DW31|Q4DW31_TRYCC;tr|Q4DBT1|Q4DBT1_TRYCC;tr|V5BFT0|V5BFT0_TRYCR	>tr|Q4DW31|Q4DW31_TRYCC Uncharacterized protein OS=Trypanosoma cruzi (strain CL Brener) GN=Tc00.1047053507681.230 PE=4 SV=1;>tr|Q4DBT1|Q4DBT1_TRYCC Uncharacterized protein OS=Trypanosoma cruzi (strain CL Brener) GN=Tc00.1047053509537.20 PE=4 SV=1;>tr|V5BFT	4	3	59.115	19.674	0	0.00774445	0.0119475	0	0.0111168	0.0139747
tr|Q4DW22|Q4DW22_TRYCC;tr|Q4E0L6|Q4E0L6_TRYCC	>tr|Q4DW22|Q4DW22_TRYCC Uncharacterized protein OS=Trypanosoma cruzi (strain CL Brener) GN=Tc00.1047053507603.60 PE=4 SV=1;>tr|Q4E0L6|Q4E0L6_TRYCC Uncharacterized protein OS=Trypanosoma cruzi (strain CL Brener) GN=Tc00.1047053509429.130 PE=4 SV=1	3	3	65.723	16.962	0	0.00489263	0	0	0.00432189	0
tr|Q4DVZ3|Q4DVZ3_TRYCC	>tr|Q4DVZ3|Q4DVZ3_TRYCC Small GTP-binding protein, putative OS=Trypanosoma cruzi (strain CL Brener) GN=Tc00.1047053506289.80 PE=4 SV=1	1	1	26.395	6.4197	0	0	0	0	0	0
tr|Q4DVM4|Q4DVM4_TRYCC;tr|Q4DVM5|Q4DVM5_TRYCC;tr|V5DR72|V5DR72_TRYCR;tr|Q4DNZ7|Q4DNZ7_TRYCC;tr|K2NLQ2|K2NLQ2_TRYCR	>tr|Q4DVM4|Q4DVM4_TRYCC 60S ribosomal protein L7, putative OS=Trypanosoma cruzi (strain CL Brener) GN=Tc00.1047053508207.110 PE=4 SV=1;>tr|Q4DVM5|Q4DVM5_TRYCC 60S ribosomal protein L7, putative OS=Trypanosoma cruzi (strain CL Brener) GN=Tc00.1047053508207.	5	6	27.926	37.501	0	0.0573008	0.0345458	0	0.119643	0.058775
tr|Q4DVG8|Q4DVG8_TRYCC;tr|Q4DJA1|Q4DJA1_TRYCC;tr|V5BVS4|V5BVS4_TRYCR;tr|K2NXB9|K2NXB9_TRYCR	>tr|Q4DVG8|Q4DVG8_TRYCC Uncharacterized protein OS=Trypanosoma cruzi (strain CL Brener) GN=Tc00.1047053506859.70 PE=4 SV=1;>tr|Q4DJA1|Q4DJA1_TRYCC Uncharacterized protein OS=Trypanosoma cruzi (strain CL Brener) GN=Tc00.1047053511815.40 PE=4 SV=1;>tr|V5BVS4	4	1	52.575	6.3366	0	0	0	0	0	0
tr|Q4DVC4|Q4DVC4_TRYCC;tr|V5BML0|V5BML0_TRYCR;tr|Q4D3J6|Q4D3J6_TRYCC	>tr|Q4DVC4|Q4DVC4_TRYCC Uncharacterized protein OS=Trypanosoma cruzi (strain CL Brener) GN=Tc00.1047053511217.160 PE=4 SV=1;>tr|V5BML0|V5BML0_TRYCR Uncharacterized protein OS=Trypanosoma cruzi Dm28c GN=TCDM_03838 PE=4 SV=1;>tr|Q4D3J6|Q4D3J6_TRYCC Uncharact	4	7	70.436	65.172	0	0.0509548	0.040031	0	0.0377503	0.0241665
tr|Q4DV54|Q4DV54_TRYCC;tr|V5BR52|V5BR52_TRYCR	>tr|Q4DV54|Q4DV54_TRYCC Uncharacterized protein OS=Trypanosoma cruzi (strain CL Brener) GN=Tc00.1047053508647.90 PE=4 SV=1;>tr|V5BR52|V5BR52_TRYCR Uncharacterized protein OS=Trypanosoma cruzi Dm28c GN=TCDM_00791 PE=4 SV=1	2	4	57.145	30.687	0	0.0352581	0.0229612	0	0.0352076	0.0186828
tr|Q4DUQ2|Q4DUQ2_TRYCC;tr|V5C1F1|V5C1F1_TRYCR	>tr|Q4DUQ2|Q4DUQ2_TRYCC GTP-binding protein, putative OS=Trypanosoma cruzi (strain CL Brener) GN=Tc00.1047053504149.110 PE=4 SV=1;>tr|V5C1F1|V5C1F1_TRYCR Small GTP-binding protein RAB6 OS=Trypanosoma cruzi Dm28c GN=TCDM_14273 PE=4 SV=1	2	2	24.761	17.451	0	0.0186667	0.00689185	0	0.026796	0.00806133
tr|Q4DUD5|Q4DUD5_TRYCC	>tr|Q4DUD5|Q4DUD5_TRYCC RNA-binding protein, putative OS=Trypanosoma cruzi (strain CL Brener) GN=Tc00.1047053506625.70 PE=4 SV=1	1	2	17.77	11.288	0	0.00315069	0.00748142	0	0.0144726	0.0280028
tr|Q4DUC9|Q4DUC9_TRYCC;tr|Q4DUD1|Q4DUD1_TRYCC	>tr|Q4DUC9|Q4DUC9_TRYCC Uncharacterized protein OS=Trypanosoma cruzi (strain CL Brener) GN=Tc00.1047053506625.120 PE=4 SV=1;>tr|Q4DUD1|Q4DUD1_TRYCC Uncharacterized protein OS=Trypanosoma cruzi (strain CL Brener) GN=Tc00.1047053506625.100 PE=4 SV=1	2	2	46.682	12.373	0	0.00955049	0	0	0.00877384	0
tr|Q4DU83|Q4DU83_TRYCC;tr|Q4CLU9|Q4CLU9_TRYCC;tr|K2N3P3|K2N3P3_TRYCR;tr|Q4CLV0|Q4CLV0_TRYCC;tr|K2NJN4|K2NJN4_TRYCR;tr|V5BJK3|V5BJK3_TRYCR	>tr|Q4DU83|Q4DU83_TRYCC 40S ribosomal protein S8 OS=Trypanosoma cruzi (strain CL Brener) GN=Tc00.1047053511903.110 PE=3 SV=1;>tr|Q4CLU9|Q4CLU9_TRYCC 40S ribosomal protein S8 OS=Trypanosoma cruzi (strain CL Brener) GN=Tc00.1047053511069.20 PE=3 SV=1;>tr|K2N	6	2	25.184	14.229	0	0.00814041	0	0	0.0233703	0
tr|Q4DTX5|Q4DTX5_TRYCC	>tr|Q4DTX5|Q4DTX5_TRYCC Uncharacterized protein OS=Trypanosoma cruzi (strain CL Brener) GN=Tc00.1047053509233.200 PE=4 SV=1	1	1	85.501	7.5829	0	0.00524652	0	0	0.00365142	0
tr|Q4DTV8|Q4DTV8_TRYCC;tr|Q4D5L9|Q4D5L9_TRYCC;tr|V5B5E2|V5B5E2_TRYCR	>tr|Q4DTV8|Q4DTV8_TRYCC Uncharacterized protein OS=Trypanosoma cruzi (strain CL Brener) GN=Tc00.1047053508693.50 PE=4 SV=1;>tr|Q4D5L9|Q4D5L9_TRYCC Uncharacterized protein (Fragment) OS=Trypanosoma cruzi (strain CL Brener) GN=Tc00.1047053505989.110 PE=4 SV=	4	6	43.079	37.562	0	0.0284942	0.014407	0	0.0384956	0.0158601
tr|Q4DTR0|Q4DTR0_TRYCC;tr|V5BAY3|V5BAY3_TRYCR;tr|K2MS71|K2MS71_TRYCR	>tr|Q4DTR0|Q4DTR0_TRYCC Uncharacterized protein OS=Trypanosoma cruzi (strain CL Brener) GN=Tc00.1047053509695.90 PE=4 SV=1;>tr|V5BAY3|V5BAY3_TRYCR Uncharacterized protein OS=Trypanosoma cruzi Dm28c GN=TCDM_09027 PE=4 SV=1;>tr|K2MS71|K2MS71_TRYCR Uncharacte	3	2	197.11	11.921	0	0	0	0	0	0
tr|Q4DTQ1|Q4DTQ1_TRYCC;tr|K2N4A7|K2N4A7_TRYCR	>tr|Q4DTQ1|Q4DTQ1_TRYCC 40S ribosomal protein S23, putative OS=Trypanosoma cruzi (strain CL Brener) GN=Tc00.1047053504181.20 PE=3 SV=1;>tr|K2N4A7|K2N4A7_TRYCR 40S ribosomal protein S23, putative OS=Trypanosoma cruzi marinkellei GN=MOQ_006718 PE=4 SV=1	2	2	15.925	12.363	0	0.00937689	0.024623	0	0.0307664	0.0658307
tr|Q4DTM7|Q4DTM7_TRYCC	>tr|Q4DTM7|Q4DTM7_TRYCC Uncharacterized protein OS=Trypanosoma cruzi (strain CL Brener) GN=Tc00.1047053511211.180 PE=4 SV=1	1	18	67.641	147.82	0	0.235063	0.172683	0	0.154249	0.0923335
tr|Q4DTM4|Q4DTM4_TRYCC	>tr|Q4DTM4|Q4DTM4_TRYCC Uncharacterized protein OS=Trypanosoma cruzi (strain CL Brener) GN=Tc00.1047053511211.210 PE=4 SV=1	1	1	25.108	5.9678	0	0.00239443	0	0	0.00785646	0
tr|Q4DTK4|Q4DTK4_TRYCC	>tr|Q4DTK4|Q4DTK4_TRYCC 50S ribosomal protein L7Ae, putative OS=Trypanosoma cruzi (strain CL Brener) GN=Tc00.1047053507053.10 PE=4 SV=1	1	4	16.852	30.42	0	0.0433803	0.0323155	0	0.124541	0.0755976
tr|Q4DT97|Q4DT97_TRYCC;tr|Q4D3W7|Q4D3W7_TRYCC;tr|V5BXV4|V5BXV4_TRYCR	>tr|Q4DT97|Q4DT97_TRYCC Uncharacterized protein OS=Trypanosoma cruzi (strain CL Brener) GN=Tc00.1047053506147.110 PE=4 SV=1;>tr|Q4D3W7|Q4D3W7_TRYCC Uncharacterized protein OS=Trypanosoma cruzi (strain CL Brener) GN=Tc00.1047053510735.90 PE=4 SV=1;>tr|V5BXV	4	63	122.68	323.31	0	1.94399	1.61342	0	0.676486	0.457499
tr|Q4DT88|Q4DT88_TRYCC;tr|Q4D442|Q4D442_TRYCC	>tr|Q4DT88|Q4DT88_TRYCC Uncharacterized protein OS=Trypanosoma cruzi (strain CL Brener) GN=Tc00.1047053506147.190 PE=4 SV=1;>tr|Q4D442|Q4D442_TRYCC Uncharacterized protein OS=Trypanosoma cruzi (strain CL Brener) GN=Tc00.1047053510733.50 PE=4 SV=1	2	4	55.723	33.237	0	0.0911594	0.0846029	0	0.130856	0.0989635
tr|Q4DT12|Q4DT12_TRYCC;tr|Q4E318|Q4E318_TRYCC	>tr|Q4DT12|Q4DT12_TRYCC Uncharacterized protein OS=Trypanosoma cruzi (strain CL Brener) GN=Tc00.1047053506265.130 PE=4 SV=1;>tr|Q4E318|Q4E318_TRYCC Uncharacterized protein OS=Trypanosoma cruzi (strain CL Brener) GN=Tc00.1047053506435.150 PE=4 SV=1	2	3	17.884	29.797	0	0.0274499	0.0207668	0	0.12609	0.0777298
tr|Q4DSW3|Q4DSW3_TRYCC;tr|V5D9V9|V5D9V9_TRYCR;tr|Q4D4N4|Q4D4N4_TRYCC;tr|K2NKT0|K2NKT0_TRYCR	>tr|Q4DSW3|Q4DSW3_TRYCC Uncharacterized protein OS=Trypanosoma cruzi (strain CL Brener) GN=Tc00.1047053506227.50 PE=4 SV=1;>tr|V5D9V9|V5D9V9_TRYCR Uncharacterized protein OS=Trypanosoma cruzi Dm28c GN=TCDM_07732 PE=4 SV=1;>tr|Q4D4N4|Q4D4N4_TRYCC Uncharacte	4	2	55.156	12.145	0	0.00385446	0	0	0.00421547	0
tr|Q4DSU2|Q4DSU2_TRYCC	>tr|Q4DSU2|Q4DSU2_TRYCC Uncharacterized protein OS=Trypanosoma cruzi (strain CL Brener) GN=Tc00.1047053510769.30 PE=4 SV=1	1	1	89.637	6.8451	0	0	0.00560415	0	0	0.00218505
tr|Q4DSU0|Q4DSU0_TRYCC;tr|V5B8X2|V5B8X2_TRYCR;tr|Q4DU31|Q4DU31_TRYCC;tr|K2M6V0|K2M6V0_TRYCR	>tr|Q4DSU0|Q4DSU0_TRYCC 40S ribosomal protein S6 OS=Trypanosoma cruzi (strain CL Brener) GN=Tc00.1047053510769.49 PE=3 SV=1;>tr|V5B8X2|V5B8X2_TRYCR 40S ribosomal protein S6 OS=Trypanosoma cruzi Dm28c GN=TCDM_07959 PE=3 SV=1;>tr|Q4DU31|Q4DU31_TRYCC 40S ribo	4	4	28.279	24.973	0	0.0314735	0.0615219	0	0.0602385	0.095944
tr|Q4DSM6|Q4DSM6_TRYCC;tr|Q4DL87|Q4DL87_TRYCC	>tr|Q4DSM6|Q4DSM6_TRYCC Uncharacterized protein OS=Trypanosoma cruzi (strain CL Brener) GN=Tc00.1047053509007.20 PE=4 SV=1;>tr|Q4DL87|Q4DL87_TRYCC Uncharacterized protein OS=Trypanosoma cruzi (strain CL Brener) GN=Tc00.1047053508965.90 PE=4 SV=1	3	24	128.92	244.32	0	0.216554	0.0402256	0	0.078948	0.0119493
tr|Q4DSL6|Q4DSL6_TRYCC	>tr|Q4DSL6|Q4DSL6_TRYCC Uncharacterized protein OS=Trypanosoma cruzi (strain CL Brener) GN=Tc00.1047053511303.24 PE=4 SV=1	1	5	37.113	29.046	0	0.0370997	0.00848105	0	0.0405751	0.00755822
tr|Q4DSK7|Q4DSK7_TRYCC;tr|V5BJF5|V5BJF5_TRYCR;tr|Q4CXU1|Q4CXU1_TRYCC	>tr|Q4DSK7|Q4DSK7_TRYCC RNA cytidine acetyltransferase OS=Trypanosoma cruzi (strain CL Brener) GN=Tc00.1047053511303.90 PE=3 SV=1;>tr|V5BJF5|V5BJF5_TRYCR RNA cytidine acetyltransferase OS=Trypanosoma cruzi Dm28c GN=TCDM_05153 PE=3 SV=1;>tr|Q4CXU1|Q4CXU1_TR	4	3	114.75	18.27	0	0.0109273	0	0	0.00464762	0
tr|Q4DSJ7|Q4DSJ7_TRYCC;tr|Q4D4S1|Q4D4S1_TRYCC	>tr|Q4DSJ7|Q4DSJ7_TRYCC 40S ribosomal protein S9, putative OS=Trypanosoma cruzi (strain CL Brener) GN=Tc00.1047053508543.30 PE=3 SV=1;>tr|Q4D4S1|Q4D4S1_TRYCC 40S ribosomal protein S9, putative OS=Trypanosoma cruzi (strain CL Brener) GN=Tc00.1047053504163.3	2	3	22.133	21.354	0	0.041285	0.0790403	0	0.0861987	0.134477
tr|Q4DSF1|Q4DSF1_TRYCC;tr|V5BKV7|V5BKV7_TRYCR	>tr|Q4DSF1|Q4DSF1_TRYCC Uncharacterized protein OS=Trypanosoma cruzi (strain CL Brener) GN=Tc00.1047053504057.50 PE=4 SV=1;>tr|V5BKV7|V5BKV7_TRYCR Uncharacterized protein OS=Trypanosoma cruzi Dm28c GN=TCDM_02809 PE=4 SV=1	3	5	50.167	35.519	0	0.0593601	0.00898497	0	0.0619714	0.00764338
tr|Q4DSC9|Q4DSC9_TRYCC;tr|V5BFS5|V5BFS5_TRYCR	>tr|Q4DSC9|Q4DSC9_TRYCC Uncharacterized protein OS=Trypanosoma cruzi (strain CL Brener) GN=Tc00.1047053509767.50 PE=4 SV=1;>tr|V5BFS5|V5BFS5_TRYCR Uncharacterized protein OS=Trypanosoma cruzi Dm28c GN=TCDM_08918 PE=4 SV=1	4	6	89.356	39.753	0	0.0418472	0.0539825	0	0.0282685	0.0297141
tr|Q4DS87|Q4DS87_TRYCC;tr|V5BTJ0|V5BTJ0_TRYCR;tr|Q4DP29|Q4DP29_TRYCC	>tr|Q4DS87|Q4DS87_TRYCC Uncharacterized protein OS=Trypanosoma cruzi (strain CL Brener) GN=Tc00.1047053510759.70 PE=4 SV=1;>tr|V5BTJ0|V5BTJ0_TRYCR Uncharacterized protein OS=Trypanosoma cruzi Dm28c GN=TCDM_03395 PE=4 SV=1;>tr|Q4DP29|Q4DP29_TRYCC Uncharacte	5	18	107.04	135.94	0	0.171243	0.110223	0	0.0605053	0.0317355
tr|Q4DRY3|Q4DRY3_TRYCC;tr|V5BQ53|V5BQ53_TRYCR	>tr|Q4DRY3|Q4DRY3_TRYCC Uncharacterized protein OS=Trypanosoma cruzi (strain CL Brener) GN=Tc00.1047053508307.120 PE=4 SV=1;>tr|V5BQ53|V5BQ53_TRYCR Uncharacterized protein OS=Trypanosoma cruzi Dm28c GN=TCDM_02863 PE=4 SV=1	3	4	121.07	23.91	0	0.0371919	0	0	0.0174327	0
tr|Q4DRX3|Q4DRX3_TRYCC;tr|Q4DBX4|Q4DBX4_TRYCC;tr|V5BKJ5|V5BKJ5_TRYCR	>tr|Q4DRX3|Q4DRX3_TRYCC Uncharacterized protein OS=Trypanosoma cruzi (strain CL Brener) GN=Tc00.1047053508307.190 PE=4 SV=1;>tr|Q4DBX4|Q4DBX4_TRYCC Uncharacterized protein OS=Trypanosoma cruzi (strain CL Brener) GN=Tc00.1047053504103.10 PE=4 SV=1;>tr|V5BKJ	3	2	41.185	33.838	0	0.00330614	0	0	0.00542361	0
tr|Q4DRW4|Q4DRW4_TRYCC	>tr|Q4DRW4|Q4DRW4_TRYCC ATP-dependent DEAD/H RNA helicase, putative OS=Trypanosoma cruzi (strain CL Brener) GN=Tc00.1047053507669.84 PE=4 SV=1	1	1	65.435	5.8967	0	0.00397666	0.00441592	0	0.00365326	0.00330558
tr|Q4DRU8|Q4DRU8_TRYCC	>tr|Q4DRU8|Q4DRU8_TRYCC Uncharacterized protein OS=Trypanosoma cruzi (strain CL Brener) GN=Tc00.1047053507669.230 PE=4 SV=1	1	3	42.968	19.042	0	0.0139112	0	0	0.0177501	0
tr|Q4DRP5|Q4DRP5_TRYCC	>tr|Q4DRP5|Q4DRP5_TRYCC Uncharacterized protein OS=Trypanosoma cruzi (strain CL Brener) GN=Tc00.1047053509023.10 PE=4 SV=1	1	27	66.429	6.7599	0	0	0.104314	0	0	0.057419
tr|Q4DRM2|Q4DRM2_TRYCC;tr|V5BY37|V5BY37_TRYCR;tr|Q4DUH0|Q4DUH0_TRYCC;tr|K2MX92|K2MX92_TRYCR	>tr|Q4DRM2|Q4DRM2_TRYCC Uncharacterized protein OS=Trypanosoma cruzi (strain CL Brener) GN=Tc00.1047053510741.30 PE=4 SV=1;>tr|V5BY37|V5BY37_TRYCR Uncharacterized protein OS=Trypanosoma cruzi Dm28c GN=TCDM_00170 PE=4 SV=1;>tr|Q4DUH0|Q4DUH0_TRYCC Uncharacte	4	4	76.049	23.896	0	0.00877608	0	0	0.00610789	0
tr|Q4DRE2|Q4DRE2_TRYCC;tr|V5B7K2|V5B7K2_TRYCR;tr|Q4CW15|Q4CW15_TRYCC	>tr|Q4DRE2|Q4DRE2_TRYCC Uncharacterized protein OS=Trypanosoma cruzi (strain CL Brener) GN=Tc00.1047053506503.50 PE=4 SV=1;>tr|V5B7K2|V5B7K2_TRYCR Uncharacterized protein OS=Trypanosoma cruzi Dm28c GN=TCDM_10373 PE=4 SV=1;>tr|Q4CW15|Q4CW15_TRYCC Uncharacte	4	14	35.266	216.78	0	0.304292	0.176871	0	0.332814	0.157629
tr|Q4DRA1|Q4DRA1_TRYCC;tr|V5BSP7|V5BSP7_TRYCR	>tr|Q4DRA1|Q4DRA1_TRYCC Uncharacterized protein OS=Trypanosoma cruzi (strain CL Brener) GN=Tc00.1047053508181.70 PE=4 SV=1;>tr|V5BSP7|V5BSP7_TRYCR Uncharacterized protein OS=Trypanosoma cruzi Dm28c GN=TCDM_00342 PE=4 SV=1	2	3	180.93	17.177	0	0.0104422	0.00794122	0	0.00288951	0.00179057
tr|Q4DR77|Q4DR77_TRYCC;tr|Q4DIV0|Q4DIV0_TRYCC	>tr|Q4DR77|Q4DR77_TRYCC Uncharacterized protein OS=Trypanosoma cruzi (strain CL Brener) GN=Tc00.1047053506577.170 PE=4 SV=1;>tr|Q4DIV0|Q4DIV0_TRYCC Uncharacterized protein OS=Trypanosoma cruzi (strain CL Brener) GN=Tc00.1047053507709.140 PE=4 SV=1	2	1	52.931	8.0621	0	0	0	0	0	0
tr|Q4DR72|Q4DR72_TRYCC	>tr|Q4DR72|Q4DR72_TRYCC Uncharacterized protein OS=Trypanosoma cruzi (strain CL Brener) GN=Tc00.1047053504033.100 PE=4 SV=1	4	8	83.366	52.049	0	0.0413784	0.0287669	0	0.0215987	0.0122358
tr|Q4DR45|Q4DR45_TRYCC;tr|Q4E1Q7|Q4E1Q7_TRYCC;tr|V5BXJ8|V5BXJ8_TRYCR	>tr|Q4DR45|Q4DR45_TRYCC Uncharacterized protein OS=Trypanosoma cruzi (strain CL Brener) GN=Tc00.1047053504109.30 PE=4 SV=1;>tr|Q4E1Q7|Q4E1Q7_TRYCC Uncharacterized protein OS=Trypanosoma cruzi (strain CL Brener) GN=Tc00.1047053507093.40 PE=4 SV=1;>tr|V5BXJ8	4	5	103.56	30.48	0	0.0288788	0.0139857	0	0.0127553	0.00503341
tr|Q4DQS9|Q4DQS9_TRYCC	>tr|Q4DQS9|Q4DQS9_TRYCC Uncharacterized protein (Fragment) OS=Trypanosoma cruzi (strain CL Brener) GN=Tc00.1047053511821.179 PE=4 SV=1	3	7	143.83	46.123	0	0.00380559	0.157393	0	0.00119732	0.0403504
tr|Q4DQI2|Q4DQI2_TRYCC;tr|Q4D9F7|Q4D9F7_TRYCC	>tr|Q4DQI2|Q4DQI2_TRYCC Uncharacterized protein OS=Trypanosoma cruzi (strain CL Brener) GN=Tc00.1047053505807.60 PE=4 SV=1;>tr|Q4D9F7|Q4D9F7_TRYCC Uncharacterized protein OS=Trypanosoma cruzi (strain CL Brener) GN=Tc00.1047053509033.80 PE=4 SV=1	2	7	25.297	45.308	0	0.111706	0.0632651	0	0.427589	0.197328
tr|Q4DQG1|Q4DQG1_TRYCC;tr|Q4DZJ6|Q4DZJ6_TRYCC;tr|V5BRQ1|V5BRQ1_TRYCR	>tr|Q4DQG1|Q4DQG1_TRYCC Uncharacterized protein OS=Trypanosoma cruzi (strain CL Brener) GN=Tc00.1047053506773.20 PE=4 SV=1;>tr|Q4DZJ6|Q4DZJ6_TRYCC Uncharacterized protein OS=Trypanosoma cruzi (strain CL Brener) GN=Tc00.1047053508799.190 PE=4 SV=1;>tr|V5BRQ	3	5	40.736	31.997	0	0.0119298	0.0283322	0	0.0144207	0.0279073
tr|Q4DQE1|Q4DQE1_TRYCC;tr|Q4D0R4|Q4D0R4_TRYCC;tr|K2N215|K2N215_TRYCR	>tr|Q4DQE1|Q4DQE1_TRYCC Mitochondrial RNA binding protein 1, putative OS=Trypanosoma cruzi (strain CL Brener) GN=Tc00.1047053506629.30 PE=4 SV=1;>tr|Q4D0R4|Q4D0R4_TRYCC Mitochondrial RNA binding protein 1, putative OS=Trypanosoma cruzi (strain CL Brener) G	3	2	23.117	15.592	0	0.00948332	0.0125315	0	0.0167542	0.0180401
tr|Q4DQA5|Q4DQA5_TRYCC;tr|Q4E539|Q4E539_TRYCC	>tr|Q4DQA5|Q4DQA5_TRYCC Uncharacterized protein OS=Trypanosoma cruzi (strain CL Brener) GN=Tc00.1047053506757.20 PE=4 SV=1;>tr|Q4E539|Q4E539_TRYCC Uncharacterized protein OS=Trypanosoma cruzi (strain CL Brener) GN=Tc00.1047053510359.350 PE=4 SV=1	2	3	44.15	20.195	0	0.00584867	0	0	0.00584043	0
tr|Q4DQ96|Q4DQ96_TRYCC;tr|V5ARJ7|V5ARJ7_TRYCR;tr|Q4DZW2|Q4DZW2_TRYCC	>tr|Q4DQ96|Q4DQ96_TRYCC Uncharacterized protein OS=Trypanosoma cruzi (strain CL Brener) GN=Tc00.1047053508387.30 PE=4 SV=1;>tr|V5ARJ7|V5ARJ7_TRYCR Uncharacterized protein OS=Trypanosoma cruzi Dm28c GN=TCDM_08801 PE=4 SV=1;>tr|Q4DZW2|Q4DZW2_TRYCC Uncharacte	5	13	65.174	136.68	0	0.148821	0.0143992	0	0.113938	0.0089824
tr|Q4DQ94|Q4DQ94_TRYCC;tr|V5BG15|V5BG15_TRYCR	>tr|Q4DQ94|Q4DQ94_TRYCC Uncharacterized protein OS=Trypanosoma cruzi (strain CL Brener) GN=Tc00.1047053508387.50 PE=4 SV=1;>tr|V5BG15|V5BG15_TRYCR Uncharacterized protein OS=Trypanosoma cruzi Dm28c GN=TCDM_08799 PE=4 SV=1	4	7	120.98	48.561	0	0.0333632	0.0262468	0	0.0127709	0.00818665
tr|Q4DQ49|Q4DQ49_TRYCC;tr|V5BDA9|V5BDA9_TRYCR	>tr|Q4DQ49|Q4DQ49_TRYCC Centrin, putative OS=Trypanosoma cruzi (strain CL Brener) GN=Tc00.1047053508323.60 PE=4 SV=1;>tr|V5BDA9|V5BDA9_TRYCR Centrin OS=Trypanosoma cruzi Dm28c GN=TCDM_09932 PE=4 SV=1	2	6	16.523	60.909	0	0.0854064	0.0469665	0	0.245196	0.109876
tr|Q4DPV7|Q4DPV7_TRYCC;tr|Q4DPV6|Q4DPV6_TRYCC;tr|K2MW15|K2MW15_TRYCR	>tr|Q4DPV7|Q4DPV7_TRYCC Uncharacterized protein OS=Trypanosoma cruzi (strain CL Brener) GN=Tc00.1047053510877.30 PE=4 SV=1;>tr|Q4DPV6|Q4DPV6_TRYCC Uncharacterized protein OS=Trypanosoma cruzi (strain CL Brener) GN=Tc00.1047053510877.40 PE=4 SV=1;>tr|K2MW15	3	7	25.108	51.91	0	0.0784367	0.009267	0	0.163773	0.0157662
tr|Q4DPQ8|Q4DPQ8_TRYCC;tr|Q4D5K2|Q4D5K2_TRYCC;tr|K2N128|K2N128_TRYCR;tr|K2NT82|K2NT82_TRYCR	>tr|Q4DPQ8|Q4DPQ8_TRYCC 60S ribosomal protein L2, putative OS=Trypanosoma cruzi (strain CL Brener) GN=Tc00.1047053511181.100 PE=4 SV=1;>tr|Q4D5K2|Q4D5K2_TRYCC 60S ribosomal protein L2, putative OS=Trypanosoma cruzi (strain CL Brener) GN=Tc00.1047053508299.	4	3	28.375	61.039	0	0.0426845	0.0486145	0	0.0754116	0.0699868
tr|Q4DPQ7|Q4DPQ7_TRYCC;tr|K2NB92|K2NB92_TRYCR;tr|Q4D9G9|Q4D9G9_TRYCC	>tr|Q4DPQ7|Q4DPQ7_TRYCC Uncharacterized protein OS=Trypanosoma cruzi (strain CL Brener) GN=Tc00.1047053511181.110 PE=4 SV=1;>tr|K2NB92|K2NB92_TRYCR Uncharacterized protein OS=Trypanosoma cruzi marinkellei GN=MOQ_004033 PE=4 SV=1;>tr|Q4D9G9|Q4D9G9_TRYCC Unc	5	3	247.43	18.256	0	0.0220454	0	0	0.00448077	0
tr|Q4DPJ6|Q4DPJ6_TRYCC;tr|Q4DL72|Q4DL72_TRYCC	>tr|Q4DPJ6|Q4DPJ6_TRYCC Uncharacterized protein OS=Trypanosoma cruzi (strain CL Brener) GN=Tc00.1047053506513.20 PE=4 SV=1;>tr|Q4DL72|Q4DL72_TRYCC Uncharacterized protein OS=Trypanosoma cruzi (strain CL Brener) GN=Tc00.1047053508919.100 PE=4 SV=1	2	1	31.57	5.9993	0	0.00223044	0	0	0.00394065	0
tr|Q4DPI8|Q4DPI8_TRYCC;tr|V5ASQ6|V5ASQ6_TRYCR;tr|Q4DL80|Q4DL80_TRYCC	>tr|Q4DPI8|Q4DPI8_TRYCC Uncharacterized protein OS=Trypanosoma cruzi (strain CL Brener) GN=Tc00.1047053506513.90 PE=4 SV=1;>tr|V5ASQ6|V5ASQ6_TRYCR Uncharacterized protein OS=Trypanosoma cruzi Dm28c GN=TCDM_08221 PE=4 SV=1;>tr|Q4DL80|Q4DL80_TRYCC Uncharacte	4	6	47.337	38.355	0	0.029636	0.00846288	0	0.0283615	0.00659918
tr|Q4DPA5|Q4DPA5_TRYCC	>tr|Q4DPA5|Q4DPA5_TRYCC Uncharacterized protein OS=Trypanosoma cruzi (strain CL Brener) GN=Tc00.1047053509647.130 PE=4 SV=1	1	1	17.923	7.5467	0	0.00874149	0.00682091	0	0.0250959	0.0159564
tr|Q4DPA1|Q4DPA1_TRYCC	>tr|Q4DPA1|Q4DPA1_TRYCC Uncharacterized protein OS=Trypanosoma cruzi (strain CL Brener) GN=Tc00.1047053509647.170 PE=4 SV=1	3	15	70.127	171.81	0	0.174755	0.229975	0	0.102911	0.110353
tr|Q4DP71|Q4DP71_TRYCC	>tr|Q4DP71|Q4DP71_TRYCC Uncharacterized protein OS=Trypanosoma cruzi (strain CL Brener) GN=Tc00.1047053509599.50 PE=4 SV=1	3	22	53.842	288.25	0	0.967843	1.30293	0	0.717065	0.786583
tr|Q4DP67|Q4DP67_TRYCC;tr|V5BJX3|V5BJX3_TRYCR;tr|Q4DWD1|Q4DWD1_TRYCC	>tr|Q4DP67|Q4DP67_TRYCC Uncharacterized protein OS=Trypanosoma cruzi (strain CL Brener) GN=Tc00.1047053509599.90 PE=4 SV=1;>tr|V5BJX3|V5BJX3_TRYCR Uncharacterized protein OS=Trypanosoma cruzi Dm28c GN=TCDM_03211 PE=4 SV=1;>tr|Q4DWD1|Q4DWD1_TRYCC Uncharacte	3	2	85.996	11.634	0	0.00817246	0	0	0.00426577	0
tr|Q4DP58|Q4DP58_TRYCC;tr|V5BU44|V5BU44_TRYCR;tr|Q4DBG6|Q4DBG6_TRYCC;tr|K2MZF9|K2MZF9_TRYCR	>tr|Q4DP58|Q4DP58_TRYCC Uncharacterized protein OS=Trypanosoma cruzi (strain CL Brener) GN=Tc00.1047053509599.180 PE=4 SV=1;>tr|V5BU44|V5BU44_TRYCR Uncharacterized protein OS=Trypanosoma cruzi Dm28c GN=TCDM_03201 PE=4 SV=1;>tr|Q4DBG6|Q4DBG6_TRYCC Uncharact	4	30	48.957	297.64	0	0.72478	0.462961	0	0.574014	0.29876
tr|Q4DNJ1|Q4DNJ1_TRYCC;tr|V5B3J6|V5B3J6_TRYCR	>tr|Q4DNJ1|Q4DNJ1_TRYCC Uncharacterized protein OS=Trypanosoma cruzi (strain CL Brener) GN=Tc00.1047053509791.50 PE=4 SV=1;>tr|V5B3J6|V5B3J6_TRYCR Uncharacterized protein OS=Trypanosoma cruzi Dm28c GN=TCDM_03461 PE=4 SV=1	2	8	87.635	-2	0	0.00983574	0	0	0.00451788	0
tr|Q4DN74|Q4DN74_TRYCC;tr|Q4E5H8|Q4E5H8_TRYCC;tr|K2M892|K2M892_TRYCR;tr|Q4DB28|Q4DB28_TRYCC	>tr|Q4DN74|Q4DN74_TRYCC 60S ribosomal protein L10a, putative (Fragment) OS=Trypanosoma cruzi (strain CL Brener) GN=Tc00.1047053511233.7 PE=4 SV=1;>tr|Q4E5H8|Q4E5H8_TRYCC Ribosomal protein OS=Trypanosoma cruzi (strain CL Brener) GN=Tc00.1047053511277.160 PE	4	2	12.323	13.155	0	0.00597086	0	0	0.0274272	0
tr|Q4DMY7|Q4DMY7_TRYCC;tr|D1LWU5|D1LWU5_TRYCR;tr|Q4CN27|Q4CN27_TRYCC;tr|K2N612|K2N612_TRYCR	>tr|Q4DMY7|Q4DMY7_TRYCC Kinetoplast DNA-associated protein, putative OS=Trypanosoma cruzi (strain CL Brener) GN=Tc00.1047053511529.80 PE=4 SV=1;>tr|D1LWU5|D1LWU5_TRYCR Kinetoplast DNA-associated protein 3 OS=Trypanosoma cruzi GN=KAP3 PE=2 SV=1;>tr|Q4CN27|Q	4	2	22.5	21.321	0	0.0274098	0.0285978	0	0.125903	0.107042
tr|Q4DMX9|Q4DMX9_TRYCC	>tr|Q4DMX9|Q4DMX9_TRYCC 3-hydroxyisobutyryl-CoA hydrolase, mitochondrial OS=Trypanosoma cruzi (strain CL Brener) GN=Tc00.1047053511529.160 PE=3 SV=1	1	1	40.598	5.9004	0	0.00165781	0	0	0.00165539	0
tr|Q4DMP8|Q4DMP8_TRYCC	>tr|Q4DMP8|Q4DMP8_TRYCC Uncharacterized protein OS=Trypanosoma cruzi (strain CL Brener) GN=Tc00.1047053508899.40 PE=4 SV=1	1	39	245.94	305.57	0	0.440253	0.164482	0	0.0856895	0.0260867
tr|Q4DMK9|Q4DMK9_TRYCC;tr|Q4CUL0|Q4CUL0_TRYCC;tr|K2NNE3|K2NNE3_TRYCR;tr|K2MZN4|K2MZN4_TRYCR	>tr|Q4DMK9|Q4DMK9_TRYCC 40S ribosomal protein S3, putative OS=Trypanosoma cruzi (strain CL Brener) GN=Tc00.1047053504021.109 PE=4 SV=1;>tr|Q4CUL0|Q4CUL0_TRYCC 40S ribosomal protein S3, putative OS=Trypanosoma cruzi (strain CL Brener) GN=Tc00.1047053430605.	4	1	24.143	8.4485	0	0	0.00550985	0	0	0.00859302
tr|Q4DLY6|Q4DLY6_TRYCC;tr|V5BI13|V5BI13_TRYCR;tr|Q4DXG3|Q4DXG3_TRYCC	>tr|Q4DLY6|Q4DLY6_TRYCC Uncharacterized protein OS=Trypanosoma cruzi (strain CL Brener) GN=Tc00.1047053506753.50 PE=4 SV=1;>tr|V5BI13|V5BI13_TRYCR Uncharacterized protein OS=Trypanosoma cruzi Dm28c GN=TCDM_05706 PE=4 SV=1;>tr|Q4DXG3|Q4DXG3_TRYCC Uncharacte	4	6	86.497	38.513	0	0.0364093	0	0	0.0174213	0
tr|Q4DLN7|Q4DLN7_TRYCC	>tr|Q4DLN7|Q4DLN7_TRYCC Katanin p60 ATPase-containing subunit A1 OS=Trypanosoma cruzi (strain CL Brener) GN=KATNA1 PE=3 SV=1	1	1	75.098	6.1988	0	0.00952165	0.00962515	0	0.00575486	0.00474045
tr|Q4DLM0|Q4DLM0_TRYCC;tr|K2MSG5|K2MSG5_TRYCR;tr|V5AXS8|V5AXS8_TRYCR	>tr|Q4DLM0|Q4DLM0_TRYCC Uncharacterized protein OS=Trypanosoma cruzi (strain CL Brener) GN=Tc00.1047053508857.100 PE=4 SV=1;>tr|K2MSG5|K2MSG5_TRYCR Uncharacterized protein OS=Trypanosoma cruzi marinkellei GN=MOQ_007674 PE=4 SV=1;>tr|V5AXS8|V5AXS8_TRYCR Unc	4	5	99.411	-2	0	0.00273858	0	0	0.00149759	0
tr|Q4DLL6|Q4DLL6_TRYCC;tr|Q4DIL0|Q4DIL0_TRYCC	>tr|Q4DLL6|Q4DLL6_TRYCC Uncharacterized protein OS=Trypanosoma cruzi (strain CL Brener) GN=Tc00.1047053508857.140 PE=4 SV=1;>tr|Q4DIL0|Q4DIL0_TRYCC Uncharacterized protein OS=Trypanosoma cruzi (strain CL Brener) GN=Tc00.1047053504213.60 PE=4 SV=1	2	1	119.05	5.9754	0	0	0	0	0	0
tr|Q4DLG6|Q4DLG6_TRYCC;tr|Q4DIT5|Q4DIT5_TRYCC	>tr|Q4DLG6|Q4DLG6_TRYCC Uncharacterized protein OS=Trypanosoma cruzi (strain CL Brener) GN=Tc00.1047053503823.130 PE=4 SV=1;>tr|Q4DIT5|Q4DIT5_TRYCC Uncharacterized protein OS=Trypanosoma cruzi (strain CL Brener) GN=Tc00.1047053510285.20 PE=4 SV=1	2	1	106.91	8.1975	0	0	0.00747926	0	0	0.00269181
tr|Q4DLF7|Q4DLF7_TRYCC	>tr|Q4DLF7|Q4DLF7_TRYCC Uncharacterized protein OS=Trypanosoma cruzi (strain CL Brener) GN=Tc00.1047053510747.34 PE=4 SV=1	1	1	18.938	6.1277	0	0	0.00738626	0	0	0.015359
tr|Q4DLF3|Q4DLF3_TRYCC;tr|Q4DS24|Q4DS24_TRYCC	>tr|Q4DLF3|Q4DLF3_TRYCC Uncharacterized protein OS=Trypanosoma cruzi (strain CL Brener) GN=Tc00.1047053510747.90 PE=4 SV=1;>tr|Q4DS24|Q4DS24_TRYCC Uncharacterized protein OS=Trypanosoma cruzi (strain CL Brener) GN=Tc00.1047053510657.150 PE=4 SV=1	4	5	57.867	36.081	0	0.0381881	0.0263338	0	0.0417651	0.0234687
tr|Q4DL14|Q4DL14_TRYCC	>tr|Q4DL14|Q4DL14_TRYCC Uncharacterized protein OS=Trypanosoma cruzi (strain CL Brener) GN=Tc00.1047053511649.30 PE=4 SV=1	3	3	65.083	17.994	0	0.0115686	0	0	0.00916213	0
tr|Q4DKS1|Q4DKS1_TRYCC;tr|Q4DAD3|Q4DAD3_TRYCC;tr|V5BP92|V5BP92_TRYCR	>tr|Q4DKS1|Q4DKS1_TRYCC Uncharacterized protein OS=Trypanosoma cruzi (strain CL Brener) GN=Tc00.1047053509569.170 PE=4 SV=1;>tr|Q4DAD3|Q4DAD3_TRYCC Uncharacterized protein OS=Trypanosoma cruzi (strain CL Brener) GN=Tc00.1047053508989.80 PE=4 SV=1;>tr|V5BP9	4	3	94.601	43.764	0	0.0237587	0	0	0.0124016	0
tr|Q4DKP6|Q4DKP6_TRYCC	>tr|Q4DKP6|Q4DKP6_TRYCC Uncharacterized protein OS=Trypanosoma cruzi (strain CL Brener) GN=Tc00.1047053511867.200 PE=4 SV=1	1	2	145.58	11.955	0	0.0102151	0	0	0.00317049	0
tr|Q4DKP1|Q4DKP1_TRYCC;tr|K2LUS6|K2LUS6_TRYCR;tr|V5BP59|V5BP59_TRYCR;tr|Q4D008|Q4D008_TRYCC	>tr|Q4DKP1|Q4DKP1_TRYCC Uncharacterized protein OS=Trypanosoma cruzi (strain CL Brener) GN=Tc00.1047053503897.40 PE=4 SV=1;>tr|K2LUS6|K2LUS6_TRYCR Uncharacterized protein OS=Trypanosoma cruzi marinkellei GN=MOQ_009769 PE=4 SV=1;>tr|V5BP59|V5BP59_TRYCR Unch	4	3	46.139	18.575	0	0.012208	0	0	0.0147572	0
tr|Q4DKN4|Q4DKN4_TRYCC;tr|V5BTQ4|V5BTQ4_TRYCR;tr|Q4DDV7|Q4DDV7_TRYCC	>tr|Q4DKN4|Q4DKN4_TRYCC Plectin-like protein, putative OS=Trypanosoma cruzi (strain CL Brener) GN=Tc00.1047053503897.110 PE=4 SV=1;>tr|V5BTQ4|V5BTQ4_TRYCR Plectin-like protein OS=Trypanosoma cruzi Dm28c GN=TCDM_03252 PE=4 SV=1;>tr|Q4DDV7|Q4DDV7_TRYCC Plect	5	8	85.913	58.865	0	0.0419313	0	0	0.0204906	0
tr|Q4DKG3|Q4DKG3_TRYCC;tr|V5DIQ2|V5DIQ2_TRYCR	>tr|Q4DKG3|Q4DKG3_TRYCC Uncharacterized protein OS=Trypanosoma cruzi (strain CL Brener) GN=Tc00.1047053503697.20 PE=4 SV=1;>tr|V5DIQ2|V5DIQ2_TRYCR Uncharacterized protein OS=Trypanosoma cruzi Dm28c GN=TCDM_04084 PE=4 SV=1	4	15	97.15	107.22	0	0.133156	0.0445399	0	0.0679615	0.0185234
tr|Q4DKG2|Q4DKG2_TRYCC	>tr|Q4DKG2|Q4DKG2_TRYCC Uncharacterized protein OS=Trypanosoma cruzi (strain CL Brener) GN=Tc00.1047053503697.30 PE=4 SV=1	1	15	152.95	109.1	0	0.0985658	0.0610591	0	0.0293997	0.0148401
tr|Q4DKF3|Q4DKF3_TRYCC;tr|Q4DZ95|Q4DZ95_TRYCC	>tr|Q4DKF3|Q4DKF3_TRYCC Uncharacterized protein OS=Trypanosoma cruzi (strain CL Brener) GN=Tc00.1047053503697.130 PE=4 SV=1;>tr|Q4DZ95|Q4DZ95_TRYCC Uncharacterized protein OS=Trypanosoma cruzi (strain CL Brener) GN=Tc00.1047053504105.170 PE=4 SV=1	2	2	133.85	11.826	0	0.00378355	0	0	0.00157994	0
tr|Q4DK62|Q4DK62_TRYCC;tr|V5AWD0|V5AWD0_TRYCR;tr|Q4D402|Q4D402_TRYCC	>tr|Q4DK62|Q4DK62_TRYCC Uncharacterized protein OS=Trypanosoma cruzi (strain CL Brener) GN=Tc00.1047053511871.70 PE=4 SV=1;>tr|V5AWD0|V5AWD0_TRYCR Uncharacterized protein OS=Trypanosoma cruzi Dm28c GN=TCDM_06641 PE=4 SV=1;>tr|Q4D402|Q4D402_TRYCC Uncharacte	4	13	67.47	129.84	0	0.25185	0.183502	0	0.214233	0.127191
tr|Q4DK41|Q4DK41_TRYCC	>tr|Q4DK41|Q4DK41_TRYCC Uncharacterized protein OS=Trypanosoma cruzi (strain CL Brener) GN=Tc00.1047053508827.60 PE=4 SV=1	6	6	122.66	40.807	0	0.0344702	0.0141938	0	0.0141373	0.00474353
tr|Q4DK36|Q4DK36_TRYCC	>tr|Q4DK36|Q4DK36_TRYCC Leucine-rich repeat protein (LRRP), putative OS=Trypanosoma cruzi (strain CL Brener) GN=Tc00.1047053508827.110 PE=4 SV=1	1	1	72.133	6.6199	0	0	0	0	0	0
tr|Q4DK31|Q4DK31_TRYCC;tr|V5BBN7|V5BBN7_TRYCR;tr|K2M8F3|K2M8F3_TRYCR;tr|Q4E2V8|Q4E2V8_TRYCC	>tr|Q4DK31|Q4DK31_TRYCC Protein transport protein sec13, putative OS=Trypanosoma cruzi (strain CL Brener) GN=Tc00.1047053506525.20 PE=4 SV=1;>tr|V5BBN7|V5BBN7_TRYCR Protein transport protein Sec13 OS=Trypanosoma cruzi Dm28c GN=TCDM_00420 PE=4 SV=1;>tr|K2M8	4	5	41.429	31.887	0.00639162	0.0236118	0.0101351	0.00785474	0.0319012	0.0111576
tr|Q4DK19|Q4DK19_TRYCC;tr|V5BWU2|V5BWU2_TRYCR;tr|Q4E2U5|Q4E2U5_TRYCC;tr|K2MZX8|K2MZX8_TRYCR	>tr|Q4DK19|Q4DK19_TRYCC Uncharacterized protein (Fragment) OS=Trypanosoma cruzi (strain CL Brener) GN=Tc00.1047053506525.162 PE=4 SV=1;>tr|V5BWU2|V5BWU2_TRYCR Uncharacterized protein OS=Trypanosoma cruzi Dm28c GN=TCDM_00439 PE=4 SV=1;>tr|Q4E2U5|Q4E2U5_TRYC	4	1	10.985	9.1099	0	0.00362864	0	0	0.0138898	0
tr|Q4DJX1|Q4DJX1_TRYCC;tr|V5B599|V5B599_TRYCR;tr|K2NXL9|K2NXL9_TRYCR	>tr|Q4DJX1|Q4DJX1_TRYCC Ribosomal protein L3, putative OS=Trypanosoma cruzi (strain CL Brener) GN=Tc00.1047053510879.110 PE=3 SV=1;>tr|V5B599|V5B599_TRYCR Ribosomal protein L13 OS=Trypanosoma cruzi Dm28c GN=TCDM_02783 PE=3 SV=1;>tr|K2NXL9|K2NXL9_TRYCR Ribo	4	7	48.539	50.077	0	0.0363519	0.0209649	0	0.0347874	0.0163482
tr|Q4DJR6|Q4DJR6_TRYCC;tr|Q4D2Q8|Q4D2Q8_TRYCC	>tr|Q4DJR6|Q4DJR6_TRYCC Uncharacterized protein OS=Trypanosoma cruzi (strain CL Brener) GN=Tc00.1047053509395.10 PE=4 SV=1;>tr|Q4D2Q8|Q4D2Q8_TRYCC Uncharacterized protein OS=Trypanosoma cruzi (strain CL Brener) GN=Tc00.1047053506533.70 PE=4 SV=1	2	1	27.884	6.0819	0	0.00122	0	0	0.0021554	0
tr|Q4DJM7|Q4DJM7_TRYCC;tr|Q4CXB5|Q4CXB5_TRYCC	>tr|Q4DJM7|Q4DJM7_TRYCC Nuclear receptor binding factor, putative OS=Trypanosoma cruzi (strain CL Brener) GN=Tc00.1047053510609.50 PE=4 SV=1;>tr|Q4CXB5|Q4CXB5_TRYCC Nuclear receptor binding factor, putative OS=Trypanosoma cruzi (strain CL Brener) GN=Tc00.1	2	1	35.703	6.2461	0	0	0	0	0	0
tr|Q4DJM6|Q4DJM6_TRYCC	>tr|Q4DJM6|Q4DJM6_TRYCC Uncharacterized protein OS=Trypanosoma cruzi (strain CL Brener) GN=Tc00.1047053510609.60 PE=4 SV=1	1	1	195.73	10.39	0	0.0102953	0	0	0.0018473	0
tr|Q4DJJ4|Q4DJJ4_TRYCC	>tr|Q4DJJ4|Q4DJJ4_TRYCC Uncharacterized protein OS=Trypanosoma cruzi (strain CL Brener) GN=Tc00.1047053509551.70 PE=4 SV=1	1	1	19.528	6.7191	0	0	0	0	0	0
tr|Q4DJH2|Q4DJH2_TRYCC;tr|V5BL02|V5BL02_TRYCR;tr|Q4E3I7|Q4E3I7_TRYCC	>tr|Q4DJH2|Q4DJH2_TRYCC Uncharacterized protein OS=Trypanosoma cruzi (strain CL Brener) GN=Tc00.1047053507257.50 PE=4 SV=1;>tr|V5BL02|V5BL02_TRYCR Uncharacterized protein OS=Trypanosoma cruzi Dm28c GN=TCDM_06504 PE=4 SV=1;>tr|Q4E3I7|Q4E3I7_TRYCC Uncharacte	4	5	223.9	34.788	0	0.0377421	0.0115193	0	0.00825549	0.00205318
tr|Q4DJG0|Q4DJG0_TRYCC	>tr|Q4DJG0|Q4DJG0_TRYCC Uncharacterized protein OS=Trypanosoma cruzi (strain CL Brener) GN=Tc00.1047053507257.170 PE=4 SV=1	1	4	41.627	6.1436	0	0.0042185	0	0	0.0042124	0
tr|Q4DIV9|Q4DIV9_TRYCC;tr|Q4CP06|Q4CP06_TRYCC;tr|Q4DR87|Q4DR87_TRYCC;tr|Q4CVH3|Q4CVH3_TRYCC	>tr|Q4DIV9|Q4DIV9_TRYCC 60S ribosomal protein L6, putative OS=Trypanosoma cruzi (strain CL Brener) GN=Tc00.1047053507709.50 PE=4 SV=1;>tr|Q4CP06|Q4CP06_TRYCC 60S ribosomal protein L6, putative OS=Trypanosoma cruzi (strain CL Brener) GN=Tc00.1047053504949.1	4	3	21.399	17.612	0	0.0121137	0.00717128	0	0.0252925	0.012201
tr|Q4DIP8|Q4DIP8_TRYCC;tr|Q4CVJ1|Q4CVJ1_TRYCC	>tr|Q4DIP8|Q4DIP8_TRYCC Uncharacterized protein OS=Trypanosoma cruzi (strain CL Brener) GN=Tc00.1047053506635.130 PE=4 SV=1;>tr|Q4CVJ1|Q4CVJ1_TRYCC Uncharacterized protein OS=Trypanosoma cruzi (strain CL Brener) GN=Tc00.1047053504199.20 PE=4 SV=1	2	5	16.335	77.216	0	0.0665874	0.00473601	0	0.152933	0.0088634
tr|Q4DIL5|Q4DIL5_TRYCC;tr|V5BHT2|V5BHT2_TRYCR;tr|Q4DLM1|Q4DLM1_TRYCC	>tr|Q4DIL5|Q4DIL5_TRYCC Uncharacterized protein OS=Trypanosoma cruzi (strain CL Brener) GN=Tc00.1047053504213.10 PE=4 SV=1;>tr|V5BHT2|V5BHT2_TRYCR Uncharacterized protein OS=Trypanosoma cruzi Dm28c GN=TCDM_05934 PE=4 SV=1;>tr|Q4DLM1|Q4DLM1_TRYCC Uncharacte	3	1	43.843	5.8927	0	0	0	0	0	0
tr|Q4DIL4|Q4DIL4_TRYCC	>tr|Q4DIL4|Q4DIL4_TRYCC Uncharacterized protein OS=Trypanosoma cruzi (strain CL Brener) GN=Tc00.1047053504213.20 PE=4 SV=1	1	5	99.712	34.489	0	0.0199581	0.0162229	0	0.0101859	0.00674684
tr|Q4DIJ9|Q4DIJ9_TRYCC;tr|Q4DHL4|Q4DHL4_TRYCC	>tr|Q4DIJ9|Q4DIJ9_TRYCC Uncharacterized protein OS=Trypanosoma cruzi (strain CL Brener) GN=Tc00.1047053509799.20 PE=4 SV=1;>tr|Q4DHL4|Q4DHL4_TRYCC Uncharacterized protein OS=Trypanosoma cruzi (strain CL Brener) GN=Tc00.1047053504137.70 PE=4 SV=1	4	3	38.33	19.081	0	0.0193932	0	0	0.0247447	0
tr|Q4DII9|Q4DII9_TRYCC;tr|V5BTB9|V5BTB9_TRYCR;tr|Q4CVP9|Q4CVP9_TRYCC;tr|K2N022|K2N022_TRYCR	>tr|Q4DII9|Q4DII9_TRYCC Uncharacterized protein OS=Trypanosoma cruzi (strain CL Brener) GN=Tc00.1047053509799.120 PE=4 SV=1;>tr|V5BTB9|V5BTB9_TRYCR Uncharacterized protein OS=Trypanosoma cruzi Dm28c GN=TCDM_03530 PE=4 SV=1;>tr|Q4CVP9|Q4CVP9_TRYCC Uncharact	4	2	63.972	12.255	0	0.00802917	0	0	0.00635878	0
tr|Q4DIE1|Q4DIE1_TRYCC;tr|K2MZ11|K2MZ11_TRYCR;tr|V5DJP1|V5DJP1_TRYCR	>tr|Q4DIE1|Q4DIE1_TRYCC ATP-dependent DEAD/H RNA helicase, putative OS=Trypanosoma cruzi (strain CL Brener) GN=Tc00.1047053506959.30 PE=3 SV=1;>tr|K2MZ11|K2MZ11_TRYCR ATP-dependent DEAD/H RNA helicase, putative OS=Trypanosoma cruzi marinkellei GN=MOQ_00382	4	6	46.751	46.08	0	0.152093	0.118208	0	0.145554	0.0921797
tr|Q4DIB9|Q4DIB9_TRYCC;tr|Q4CP51|Q4CP51_TRYCC;tr|K2NPK1|K2NPK1_TRYCR	>tr|Q4DIB9|Q4DIB9_TRYCC GTP-binding nuclear protein OS=Trypanosoma cruzi (strain CL Brener) GN=Tc00.1047053509455.80 PE=3 SV=1;>tr|Q4CP51|Q4CP51_TRYCC GTP-binding nuclear protein OS=Trypanosoma cruzi (strain CL Brener) GN=Tc00.1047053503539.30 PE=3 SV=1;>t	3	6	24.398	94.496	0	0.0536524	0.0817783	0	0.102688	0.127539
tr|Q4DI69|Q4DI69_TRYCC	>tr|Q4DI69|Q4DI69_TRYCC Uncharacterized protein OS=Trypanosoma cruzi (strain CL Brener) GN=Tc00.1047053507831.40 PE=4 SV=1	1	1	62.276	17.456	0	0.00407214	0	0	0.00519572	0
tr|Q4DI68|Q4DI68_TRYCC	>tr|Q4DI68|Q4DI68_TRYCC Uncharacterized protein OS=Trypanosoma cruzi (strain CL Brener) GN=Tc00.1047053507831.50 PE=4 SV=1	2	40	108.53	323.31	0	0.931092	0.807013	0	0.3687	0.260405
tr|Q4DI67|Q4DI67_TRYCC;tr|K2MZK1|K2MZK1_TRYCR;tr|Q4D673|Q4D673_TRYCC;tr|V5DFF3|V5DFF3_TRYCR	>tr|Q4DI67|Q4DI67_TRYCC Heat shock protein, putative OS=Trypanosoma cruzi (strain CL Brener) GN=Tc00.1047053507831.60 PE=3 SV=1;>tr|K2MZK1|K2MZK1_TRYCR Heat shock protein, putative OS=Trypanosoma cruzi marinkellei GN=MOQ_004982 PE=3 SV=1;>tr|Q4D673|Q4D673_	4	2	93.525	11.786	0	0.00547047	0	0	0.00267322	0
tr|Q4DI62|Q4DI62_TRYCC;tr|K2MVR6|K2MVR6_TRYCR	>tr|Q4DI62|Q4DI62_TRYCC Pumilio/PUF RNA binding protein 2, putative OS=Trypanosoma cruzi (strain CL Brener) GN=Tc00.1047053507831.110 PE=4 SV=1;>tr|K2MVR6|K2MVR6_TRYCR Pumilio/PUF RNA binding protein 2, putative OS=Trypanosoma cruzi marinkellei GN=MOQ_0049	2	1	98.937	7.8007	0	0.00638738	0	0	0.00366768	0
tr|Q4DI03|Q4DI03_TRYCC	>tr|Q4DI03|Q4DI03_TRYCC Basal body component, putative OS=Trypanosoma cruzi (strain CL Brener) GN=Tc00.1047053511071.130 PE=4 SV=1	2	62	165.67	323.31	0	0.922905	0.422534	0	0.249373	0.0930297
tr|Q4DHV9|Q4DHV9_TRYCC	>tr|Q4DHV9|Q4DHV9_TRYCC Nucleolar RNA-binding protein, putative OS=Trypanosoma cruzi (strain CL Brener) GN=Tc00.1047053507649.80 PE=4 SV=1	1	2	40.999	59.282	0	0.384846	0.452493	0	0.441943	0.423434
tr|Q4DHQ8|Q4DHQ8_TRYCC;tr|Q4DWA4|Q4DWA4_TRYCC	>tr|Q4DHQ8|Q4DHQ8_TRYCC Uncharacterized protein OS=Trypanosoma cruzi (strain CL Brener) GN=Tc00.1047053510149.70 PE=4 SV=1;>tr|Q4DWA4|Q4DWA4_TRYCC Uncharacterized protein OS=Trypanosoma cruzi (strain CL Brener) GN=Tc00.1047053506989.20 PE=4 SV=1	4	11	68.478	85.345	0	0.145108	0.150018	0	0.0925814	0.0779881
tr|Q4DHQ1|Q4DHQ1_TRYCC;tr|K2N566|K2N566_TRYCR;tr|V5DLF7|V5DLF7_TRYCR	>tr|Q4DHQ1|Q4DHQ1_TRYCC RNA-binding protein, putative OS=Trypanosoma cruzi (strain CL Brener) GN=Tc00.1047053510149.140 PE=4 SV=1;>tr|K2N566|K2N566_TRYCR Nuclear cap binding protein, putative (Fragment) OS=Trypanosoma cruzi marinkellei GN=MOQ_003051 PE=4 S	3	6	75.9	37.28	0	0.0180845	0.0256317	0	0.0133985	0.0154739
tr|Q4DHP4|Q4DHP4_TRYCC;tr|K2NSM9|K2NSM9_TRYCR	>tr|Q4DHP4|Q4DHP4_TRYCC Kinesin-like protein OS=Trypanosoma cruzi (strain CL Brener) GN=Tc00.1047053511491.60 PE=3 SV=1;>tr|K2NSM9|K2NSM9_TRYCR Kinesin-like protein OS=Trypanosoma cruzi marinkellei GN=MOQ_001805 PE=3 SV=1	2	1	70.714	6.3337	0	0	0	0	0	0
tr|Q4DHI4|Q4DHI4_TRYCC;tr|V5BNU6|V5BNU6_TRYCR;tr|K2MQV9|K2MQV9_TRYCR	>tr|Q4DHI4|Q4DHI4_TRYCC Uncharacterized protein OS=Trypanosoma cruzi (strain CL Brener) GN=Tc00.1047053508569.90 PE=4 SV=1;>tr|V5BNU6|V5BNU6_TRYCR Uncharacterized protein OS=Trypanosoma cruzi Dm28c GN=TCDM_01744 PE=4 SV=1;>tr|K2MQV9|K2MQV9_TRYCR Uncharacte	3	8	33.392	71.3	0	0.0877514	0.0829073	0	0.125964	0.096972
tr|Q4DHF6|Q4DHF6_TRYCC;tr|Q4DCP5|Q4DCP5_TRYCC;tr|K2MR35|K2MR35_TRYCR;tr|V5DNW8|V5DNW8_TRYCR	>tr|Q4DHF6|Q4DHF6_TRYCC Uncharacterized protein OS=Trypanosoma cruzi (strain CL Brener) GN=Tc00.1047053509065.30 PE=4 SV=1;>tr|Q4DCP5|Q4DCP5_TRYCC Uncharacterized protein OS=Trypanosoma cruzi (strain CL Brener) GN=Tc00.1047053506943.20 PE=4 SV=1;>tr|K2MR35	4	4	57.854	26.52	0	0.0223605	0.00917876	0	0.015562	0.00520536
tr|Q4DHF0|Q4DHF0_TRYCC;tr|Q4DCN9|Q4DCN9_TRYCC;sp|P22513|G3PG_TRYCR;tr|V5B797|V5B797_TRYCR;tr|Q5ZPF5|Q5ZPF5_TRYCR;tr|K2NRZ9|K2NRZ9_TRYCR;tr|A8R3Z3|A8R3Z3_TRYCR;tr|I1XB78|I1XB78_TRYCR;tr|I1XB77|I1XB77_TRYCR;tr|D4N1R2|D4N1R2_TRYCR;tr|D4N1Q8|D4N1Q8_TRYCR;tr|D4N1Q7|D4N1Q7_TRYCR;tr|D4N1Q5|D4N1Q5_TRYCR;tr|D4N1Q3|D4N1Q3_TRYCR;tr|C6G8Z8|C6G8Z8_TRYCR;tr|Q5ZPF4|Q5ZPF4_TRYCR;tr|Q5ZPF6|Q5ZPF6_TRYCR;tr|A0A0M3Y…	>tr|Q4DHF0|Q4DHF0_TRYCC Glyceraldehyde-3-phosphate dehydrogenase OS=Trypanosoma cruzi (strain CL Brener) GN=Tc00.1047053509065.60 PE=3 SV=1;>tr|Q4DCN9|Q4DCN9_TRYCC Glyceraldehyde-3-phosphate dehydrogenase OS=Trypanosoma cruzi (strain CL Brener) GN=Tc00.104	24	12	39.017	86.497	0	0.123186	0.207128	0	0.141462	0.193823
tr|Q4DH94|Q4DH94_TRYCC;tr|V5BGW3|V5BGW3_TRYCR;tr|Q4E024|Q4E024_TRYCC;tr|K2MY92|K2MY92_TRYCR;tr|C4NXS6|C4NXS6_TRYCR	>tr|Q4DH94|Q4DH94_TRYCC Mitochondrial DNA polymerase beta, putative OS=Trypanosoma cruzi (strain CL Brener) GN=Tc00.1047053503955.20 PE=4 SV=1;>tr|V5BGW3|V5BGW3_TRYCR Mitochondrial DNA polymerase beta OS=Trypanosoma cruzi Dm28c GN=TCDM_04366 PE=4 SV=1;>tr|	5	5	45.567	36.384	0	0.032861	0	0	0.0314473	0
tr|Q4DGQ2|Q4DGQ2_TRYCC;tr|Q4CRI7|Q4CRI7_TRYCC	>tr|Q4DGQ2|Q4DGQ2_TRYCC 60S ribosomal protein L9, putative OS=Trypanosoma cruzi (strain CL Brener) GN=Tc00.1047053506835.30 PE=4 SV=1;>tr|Q4CRI7|Q4CRI7_TRYCC 60S ribosomal protein L9, putative OS=Trypanosoma cruzi (strain CL Brener) GN=Tc00.1047053504181.1	2	1	21.923	6.3373	0	0.00711426	0.0108982	0	0.0148541	0.018542
tr|Q4DGI6|Q4DGI6_TRYCC;tr|V5BQV0|V5BQV0_TRYCR;tr|Q4DS05|Q4DS05_TRYCC	>tr|Q4DGI6|Q4DGI6_TRYCC Uncharacterized protein OS=Trypanosoma cruzi (strain CL Brener) GN=Tc00.1047053511423.50 PE=4 SV=1;>tr|V5BQV0|V5BQV0_TRYCR Uncharacterized protein OS=Trypanosoma cruzi Dm28c GN=TCDM_01028 PE=4 SV=1;>tr|Q4DS05|Q4DS05_TRYCC Uncharacte	4	16	106.74	116.25	0	0.140888	0.105876	0	0.0588306	0.0360267
tr|Q4DGH8|Q4DGH8_TRYCC;tr|V5DS24|V5DS24_TRYCR;tr|Q4DS14|Q4DS14_TRYCC;tr|K2N6D4|K2N6D4_TRYCR	>tr|Q4DGH8|Q4DGH8_TRYCC Uncharacterized protein OS=Trypanosoma cruzi (strain CL Brener) GN=Tc00.1047053511423.140 PE=4 SV=1;>tr|V5DS24|V5DS24_TRYCR Uncharacterized protein OS=Trypanosoma cruzi Dm28c GN=TCDM_01020 PE=4 SV=1;>tr|Q4DS14|Q4DS14_TRYCC Uncharact	4	3	95.215	18.276	0	0.0062899	0.010421	0	0.00300962	0.00406305
tr|Q4DG71|Q4DG71_TRYCC;tr|Q4DSZ8|Q4DSZ8_TRYCC;tr|V5BAB9|V5BAB9_TRYCR	>tr|Q4DG71|Q4DG71_TRYCC Uncharacterized protein (Fragment) OS=Trypanosoma cruzi (strain CL Brener) GN=Tc00.1047053506201.170 PE=4 SV=1;>tr|Q4DSZ8|Q4DSZ8_TRYCC Uncharacterized protein OS=Trypanosoma cruzi (strain CL Brener) GN=Tc00.1047053509631.140 PE=4 SV	6	8	96.822	60.916	0.0233338	0.384538	0.371869	0.00870462	0.157709	0.124277
tr|Q4DG45|Q4DG45_TRYCC	>tr|Q4DG45|Q4DG45_TRYCC 60S ribosomal protein L26, putative OS=Trypanosoma cruzi (strain CL Brener) GN=Tc00.1047053510761.14 PE=4 SV=1	1	1	16.299	7.6861	0	0	0	0	0	0
tr|Q4DFM4|Q4DFM4_TRYCC;tr|V5BF44|V5BF44_TRYCR;tr|Q4DGN8|Q4DGN8_TRYCC;tr|K2MHS5|K2MHS5_TRYCR	>tr|Q4DFM4|Q4DFM4_TRYCC Heterogeneous nuclear ribonucleoprotein H/F, putative OS=Trypanosoma cruzi (strain CL Brener) GN=Tc00.1047053511109.130 PE=4 SV=1;>tr|V5BF44|V5BF44_TRYCR Heterogeneous nuclear ribonucleoprotein H/F OS=Trypanosoma cruzi Dm28c GN=TCDM	4	4	49.954	53.326	0	0.0262867	0.00650472	0	0.0317755	0.006407
tr|Q4DFL2|Q4DFL2_TRYCC;tr|Q4DQ44|Q4DQ44_TRYCC	>tr|Q4DFL2|Q4DFL2_TRYCC I/6 autoantigen, putative OS=Trypanosoma cruzi (strain CL Brener) GN=Tc00.1047053508323.100 PE=4 SV=1;>tr|Q4DQ44|Q4DQ44_TRYCC I/6 autoantigen, putative OS=Trypanosoma cruzi (strain CL Brener) GN=Tc00.1047053511825.80 PE=4 SV=1	3	5	23.225	42.843	0	0.0117593	0.00919346	0	0.0192913	0.0122901
tr|Q4DFK4|Q4DFK4_TRYCC	>tr|Q4DFK4|Q4DFK4_TRYCC Uncharacterized protein OS=Trypanosoma cruzi (strain CL Brener) GN=Tc00.1047053508723.30 PE=4 SV=1	2	10	87.408	78.451	0	0.055733	0.0549601	0	0.0266675	0.0214279
tr|Q4DFF1|Q4DFF1_TRYCC;tr|V5B6C9|V5B6C9_TRYCR;tr|K2N1Z6|K2N1Z6_TRYCR;tr|Q4E1L8|Q4E1L8_TRYCC	>tr|Q4DFF1|Q4DFF1_TRYCC Uncharacterized protein OS=Trypanosoma cruzi (strain CL Brener) GN=Tc00.1047053506519.90 PE=4 SV=1;>tr|V5B6C9|V5B6C9_TRYCR Uncharacterized protein OS=Trypanosoma cruzi Dm28c GN=TCDM_09071 PE=4 SV=1;>tr|K2N1Z6|K2N1Z6_TRYCR Uncharacte	4	2	46.183	11.591	0	0.00526589	0	0	0.00525829	0
tr|Q4DF12|Q4DF12_TRYCC	>tr|Q4DF12|Q4DF12_TRYCC Uncharacterized protein OS=Trypanosoma cruzi (strain CL Brener) GN=Tc00.1047053509163.10 PE=4 SV=1	1	1	21.482	-2	0	0	0.046534	0	0	0.0725748
tr|Q4DEW4|Q4DEW4_TRYCC;tr|Q4DY97|Q4DY97_TRYCC;tr|V5DMK5|V5DMK5_TRYCR;tr|K2NX60|K2NX60_TRYCR	>tr|Q4DEW4|Q4DEW4_TRYCC Uncharacterized protein OS=Trypanosoma cruzi (strain CL Brener) GN=Tc00.1047053510531.20 PE=4 SV=1;>tr|Q4DY97|Q4DY97_TRYCC Uncharacterized protein OS=Trypanosoma cruzi (strain CL Brener) GN=Tc00.1047053511817.300 PE=4 SV=1;>tr|V5DMK	4	2	47.616	11.749	0	0.00673032	0.00701124	0	0.00966116	0.00820041
tr|Q4DEV9|Q4DEV9_TRYCC	>tr|Q4DEV9|Q4DEV9_TRYCC Uncharacterized protein OS=Trypanosoma cruzi (strain CL Brener) GN=Tc00.1047053510531.60 PE=4 SV=1	1	5	115.63	32.027	0	0.0136228	0	0	0.00727585	0
tr|Q4DEF7|Q4DEF7_TRYCC;tr|K2N7S8|K2N7S8_TRYCR;tr|V5D902|V5D902_TRYCR;tr|Q4D7L4|Q4D7L4_TRYCC	>tr|Q4DEF7|Q4DEF7_TRYCC Protein transport protein Sec24C, putative (Fragment) OS=Trypanosoma cruzi (strain CL Brener) GN=Tc00.1047053503879.119 PE=4 SV=1;>tr|K2N7S8|K2N7S8_TRYCR Protein transport protein Sec24C, putative OS=Trypanosoma cruzi marinkellei GN	4	2	60.126	12.93	0	0.00563113	0	0	0.0092382	0
tr|Q4DED2|Q4DED2_TRYCC;tr|Q4CQJ7|Q4CQJ7_TRYCC	>tr|Q4DED2|Q4DED2_TRYCC Ribosomal protein L21E (60S), putative OS=Trypanosoma cruzi (strain CL Brener) GN=Tc00.1047053506405.149 PE=4 SV=1;>tr|Q4CQJ7|Q4CQJ7_TRYCC Ribosomal protein L21E (60S), putative OS=Trypanosoma cruzi (strain CL Brener) GN=Tc00.104705	2	4	18.069	24.688	0	0.00933295	0.0126452	0	0.0306219	0.0338079
tr|Q4DE55|Q4DE55_TRYCC;tr|Q4CW23|Q4CW23_TRYCC	>tr|Q4DE55|Q4DE55_TRYCC Uncharacterized protein OS=Trypanosoma cruzi (strain CL Brener) GN=Tc00.1047053504089.60 PE=4 SV=1;>tr|Q4CW23|Q4CW23_TRYCC Uncharacterized protein OS=Trypanosoma cruzi (strain CL Brener) GN=Tc00.1047053504001.10 PE=4 SV=1	2	3	13.496	18.04	0	0.00600144	0.0101775	0	0.0125305	0.0173156
tr|Q4DDY1|Q4DDY1_TRYCC;tr|V5AZ01|V5AZ01_TRYCR;tr|K2ML20|K2ML20_TRYCR	>tr|Q4DDY1|Q4DDY1_TRYCC Protein kinase, putative OS=Trypanosoma cruzi (strain CL Brener) GN=Tc00.1047053511249.60 PE=4 SV=1;>tr|V5AZ01|V5AZ01_TRYCR Protein kinase OS=Trypanosoma cruzi Dm28c GN=TCDM_05440 PE=4 SV=1;>tr|K2ML20|K2ML20_TRYCR Protein kinase, pu	3	2	88.452	13.236	0	0.00426164	0	0	0.0023873	0
tr|Q4DDX0|Q4DDX0_TRYCC;tr|V5BC23|V5BC23_TRYCR;tr|Q4CT34|Q4CT34_TRYCC;tr|Q4CNI4|Q4CNI4_TRYCC;tr|K2NFY0|K2NFY0_TRYCR	>tr|Q4DDX0|Q4DDX0_TRYCC Uncharacterized protein OS=Trypanosoma cruzi (strain CL Brener) GN=Tc00.1047053509011.60 PE=4 SV=1;>tr|V5BC23|V5BC23_TRYCR Uncharacterized protein OS=Trypanosoma cruzi Dm28c GN=TCDM_10416 PE=4 SV=1;>tr|Q4CT34|Q4CT34_TRYCC Uncharacte	5	2	65.523	22.469	0	0.0126427	0	0	0.0100126	0
tr|Q4DDS6|Q4DDS6_TRYCC	>tr|Q4DDS6|Q4DDS6_TRYCC Uncharacterized protein OS=Trypanosoma cruzi (strain CL Brener) GN=Tc00.1047053504055.20 PE=4 SV=1	1	2	44.867	11.904	0	0.00596218	0	0	0.00684676	0
tr|Q4DDN2|Q4DDN2_TRYCC;tr|V5AX85|V5AX85_TRYCR;tr|Q4DL09|Q4DL09_TRYCC	>tr|Q4DDN2|Q4DDN2_TRYCC Myosin heavy chain MYA2-related, putative OS=Trypanosoma cruzi (strain CL Brener) GN=Tc00.1047053507811.120 PE=4 SV=1;>tr|V5AX85|V5AX85_TRYCR Myosin heavy chain OS=Trypanosoma cruzi Dm28c GN=TCDM_06166 PE=4 SV=1;>tr|Q4DL09|Q4DL09_TR	3	1	121.98	5.9734	0	0.00319062	0	0	0.00138266	0
tr|Q4DDM4|Q4DDM4_TRYCC;tr|V5BEZ1|V5BEZ1_TRYCR;tr|Q4D8Z0|Q4D8Z0_TRYCC	>tr|Q4DDM4|Q4DDM4_TRYCC Uncharacterized protein OS=Trypanosoma cruzi (strain CL Brener) GN=Tc00.1047053507601.60 PE=4 SV=1;>tr|V5BEZ1|V5BEZ1_TRYCR Uncharacterized protein OS=Trypanosoma cruzi Dm28c GN=TCDM_07277 PE=4 SV=1;>tr|Q4D8Z0|Q4D8Z0_TRYCC Uncharacte	3	1	64.855	6.179	0	0	0	0	0	0
tr|Q4DDJ8|Q4DDJ8_TRYCC;tr|Q4D0E4|Q4D0E4_TRYCC	>tr|Q4DDJ8|Q4DDJ8_TRYCC Uncharacterized protein OS=Trypanosoma cruzi (strain CL Brener) GN=Tc00.1047053509267.70 PE=4 SV=1;>tr|Q4D0E4|Q4D0E4_TRYCC Uncharacterized protein OS=Trypanosoma cruzi (strain CL Brener) GN=Tc00.1047053510031.30 PE=4 SV=1	4	16	110.63	143.9	0	0.387984	0.4377	0	0.153636	0.141228
tr|Q4DDD3|Q4DDD3_TRYCC	>tr|Q4DDD3|Q4DDD3_TRYCC Uncharacterized protein OS=Trypanosoma cruzi (strain CL Brener) GN=Tc00.1047053507485.70 PE=4 SV=1	2	7	51.129	66.08	0	0.0280107	0	0	0.0306351	0
tr|Q4DDC9|Q4DDC9_TRYCC;tr|Q4CVP1|Q4CVP1_TRYCC;tr|K2N662|K2N662_TRYCR;tr|V5BAA2|V5BAA2_TRYCR	>tr|Q4DDC9|Q4DDC9_TRYCC Uncharacterized protein OS=Trypanosoma cruzi (strain CL Brener) GN=Tc00.1047053507485.110 PE=4 SV=1;>tr|Q4CVP1|Q4CVP1_TRYCC Uncharacterized protein OS=Trypanosoma cruzi (strain CL Brener) GN=Tc00.1047053509289.30 PE=4 SV=1;>tr|K2N66	4	1	60.752	6.3371	0	0	0	0	0	0
tr|Q4DDA5|Q4DDA5_TRYCC;tr|V5B4Z1|V5B4Z1_TRYCR	>tr|Q4DDA5|Q4DDA5_TRYCC Uncharacterized protein OS=Trypanosoma cruzi (strain CL Brener) GN=Tc00.1047053506517.130 PE=4 SV=1;>tr|V5B4Z1|V5B4Z1_TRYCR Uncharacterized protein OS=Trypanosoma cruzi Dm28c GN=TCDM_09662 PE=4 SV=1	4	3	89.628	21.991	0	0.0116964	0	0	0.00596956	0
tr|Q4DD54|Q4DD54_TRYCC;tr|Q4D9L2|Q4D9L2_TRYCC;tr|V5BIA8|V5BIA8_TRYCR	>tr|Q4DD54|Q4DD54_TRYCC Uncharacterized protein OS=Trypanosoma cruzi (strain CL Brener) GN=Tc00.1047053510241.10 PE=4 SV=1;>tr|Q4D9L2|Q4D9L2_TRYCC Uncharacterized protein (Fragment) OS=Trypanosoma cruzi (strain CL Brener) GN=Tc00.1047053510579.119 PE=4 SV=	3	2	87.758	14.267	0	0.013787	0	0	0.00931273	0
tr|Q4DD50|Q4DD50_TRYCC;tr|K2MT82|K2MT82_TRYCR	>tr|Q4DD50|Q4DD50_TRYCC 60S ribosomal protein L10, putative OS=Trypanosoma cruzi (strain CL Brener) GN=Tc00.1047053510241.50 PE=4 SV=1;>tr|K2MT82|K2MT82_TRYCR 60S ribosomal protein L10, putative OS=Trypanosoma cruzi marinkellei GN=MOQ_005910 PE=4 SV=1	3	3	24.76	17.455	0	0.0220881	0	0	0.0507304	0
tr|Q4DD45|Q4DD45_TRYCC;tr|V5AY93|V5AY93_TRYCR;tr|Q4D9M1|Q4D9M1_TRYCC;tr|K2N6K4|K2N6K4_TRYCR	>tr|Q4DD45|Q4DD45_TRYCC Pescadillo homolog OS=Trypanosoma cruzi (strain CL Brener) GN=Tc00.1047053510241.110 PE=3 SV=1;>tr|V5AY93|V5AY93_TRYCR Uncharacterized protein OS=Trypanosoma cruzi Dm28c GN=TCDM_05684 PE=3 SV=1;>tr|Q4D9M1|Q4D9M1_TRYCC Pescadillo hom	4	2	76.77	12.907	0	0.0061466	0.00514391	0	0.00542974	0.00370273
tr|Q4DD43|Q4DD43_TRYCC;tr|Q4D9M3|Q4D9M3_TRYCC;tr|K2M5V5|K2M5V5_TRYCR	>tr|Q4DD43|Q4DD43_TRYCC Uncharacterized protein OS=Trypanosoma cruzi (strain CL Brener) GN=Tc00.1047053510241.124 PE=4 SV=1;>tr|Q4D9M3|Q4D9M3_TRYCC Uncharacterized protein OS=Trypanosoma cruzi (strain CL Brener) GN=Tc00.1047053510579.14 PE=4 SV=1;>tr|K2M5V	3	2	56.836	13.704	0	0.00666596	0	0	0.00463934	0
tr|Q4DD25|Q4DD25_TRYCC;tr|V5BFZ2|V5BFZ2_TRYCR	>tr|Q4DD25|Q4DD25_TRYCC Uncharacterized protein OS=Trypanosoma cruzi (strain CL Brener) GN=Tc00.1047053507143.30 PE=4 SV=1;>tr|V5BFZ2|V5BFZ2_TRYCR Uncharacterized protein OS=Trypanosoma cruzi Dm28c GN=TCDM_08827 PE=4 SV=1	4	5	139.48	31.471	0	0.0197524	0.0126777	0	0.00708845	0.00370726
tr|Q4DCV4|Q4DCV4_TRYCC	>tr|Q4DCV4|Q4DCV4_TRYCC Uncharacterized protein OS=Trypanosoma cruzi (strain CL Brener) GN=Tc00.1047053506407.90 PE=4 SV=1	3	37	160.02	323.31	0	0.38538	0.327637	0	0.11495	0.0796322
tr|Q4DCM7|Q4DCM7_TRYCC;tr|V5BR80|V5BR80_TRYCR	>tr|Q4DCM7|Q4DCM7_TRYCC Uncharacterized protein OS=Trypanosoma cruzi (strain CL Brener) GN=Tc00.1047053511819.20 PE=4 SV=1;>tr|V5BR80|V5BR80_TRYCR Uncharacterized protein OS=Trypanosoma cruzi Dm28c GN=TCDM_02604 PE=4 SV=1	3	5	109.39	6.6066	0	0	0	0	0	0
tr|Q4DCD4|Q4DCD4_TRYCC;tr|Q4E3W5|Q4E3W5_TRYCC;tr|K2NHQ6|K2NHQ6_TRYCR	>tr|Q4DCD4|Q4DCD4_TRYCC Uncharacterized protein OS=Trypanosoma cruzi (strain CL Brener) GN=Tc00.1047053507867.80 PE=4 SV=1;>tr|Q4E3W5|Q4E3W5_TRYCC Uncharacterized protein OS=Trypanosoma cruzi (strain CL Brener) GN=Tc00.1047053510629.440 PE=4 SV=1;>tr|K2NHQ	5	29	213.9	323.31	0	0.278345	0.243994	0	0.0626768	0.0447679
tr|Q4DC61|Q4DC61_TRYCC	>tr|Q4DC61|Q4DC61_TRYCC Uncharacterized protein OS=Trypanosoma cruzi (strain CL Brener) GN=Tc00.1047053508317.30 PE=4 SV=1	3	3	81.094	17.557	0	0.00729308	0	0	0.00348948	0
tr|Q4DC23|Q4DC23_TRYCC;tr|Q4CRX5|Q4CRX5_TRYCC	>tr|Q4DC23|Q4DC23_TRYCC 60S ribosomal protein L17, putative OS=Trypanosoma cruzi (strain CL Brener) GN=Tc00.1047053506213.80 PE=3 SV=1;>tr|Q4CRX5|Q4CRX5_TRYCC 60S ribosomal protein L17, putative OS=Trypanosoma cruzi (strain CL Brener) GN=Tc00.1047053503449	2	1	19.114	5.9364	0	0.00584132	0	0	0.0268322	0
tr|Q4DC19|Q4DC19_TRYCC;tr|K2N962|K2N962_TRYCR;tr|Q4DH96|Q4DH96_TRYCC;tr|V5BS80|V5BS80_TRYCR	>tr|Q4DC19|Q4DC19_TRYCC ATP-dependent RNA helicase, putative OS=Trypanosoma cruzi (strain CL Brener) GN=Tc00.1047053506213.120 PE=3 SV=1;>tr|K2N962|K2N962_TRYCR ATP-dependent RNA helicase, putative OS=Trypanosoma cruzi marinkellei GN=MOQ_004801 PE=3 SV=1;>	4	22	68.702	261.87	0.0245928	0.440146	0.386823	0.0135199	0.266021	0.190512
tr|Q4DBZ2|Q4DBZ2_TRYCC	>tr|Q4DBZ2|Q4DBZ2_TRYCC Uncharacterized protein OS=Trypanosoma cruzi (strain CL Brener) GN=Tc00.1047053508385.20 PE=4 SV=1	3	10	147.57	72.3	0	0.0851834	0.0457251	0	0.0275551	0.0120529
tr|Q4DBM7|Q4DBM7_TRYCC;tr|Q4CQS6|Q4CQS6_TRYCC;tr|K2MZU9|K2MZU9_TRYCR;sp|P06660|HSP85_TRYCR;tr|V5BB87|V5BB87_TRYCR;tr|Q4DKH8|Q4DKH8_TRYCC;tr|Q4DBM6|Q4DBM6_TRYCC	>tr|Q4DBM7|Q4DBM7_TRYCC Heat shock protein 85, putative OS=Trypanosoma cruzi (strain CL Brener) GN=Tc00.1047053509105.140 PE=3 SV=1;>tr|Q4CQS6|Q4CQS6_TRYCC Heat shock protein 85, putative OS=Trypanosoma cruzi (strain CL Brener) GN=Tc00.1047053507713.30 PE=	10	11	80.741	129.02	0	0.19464	0.202344	0	0.13546	0.114749
tr|Q4DBL6|Q4DBL6_TRYCC;tr|V5BBL8|V5BBL8_TRYCR;tr|Q4D7M3|Q4D7M3_TRYCC;tr|K2MX33|K2MX33_TRYCR	>tr|Q4DBL6|Q4DBL6_TRYCC RNA-binding protein, putative (Fragment) OS=Trypanosoma cruzi (strain CL Brener) GN=Tc00.1047053509461.100 PE=4 SV=1;>tr|V5BBL8|V5BBL8_TRYCR RNA-binding protein OS=Trypanosoma cruzi Dm28c GN=TCDM_08711 PE=4 SV=1;>tr|Q4D7M3|Q4D7M3_TR	4	1	29.256	7.1304	0	0.003814	0	0	0.0125136	0
tr|Q4DBH2|Q4DBH2_TRYCC;tr|K2NN83|K2NN83_TRYCR;tr|V5D9X8|V5D9X8_TRYCR;tr|Q4CWE8|Q4CWE8_TRYCC	>tr|Q4DBH2|Q4DBH2_TRYCC Uncharacterized protein OS=Trypanosoma cruzi (strain CL Brener) GN=Tc00.1047053503855.60 PE=4 SV=1;>tr|K2NN83|K2NN83_TRYCR Uncharacterized protein OS=Trypanosoma cruzi marinkellei GN=MOQ_005870 PE=4 SV=1;>tr|V5D9X8|V5D9X8_TRYCR Unch	4	5	38.456	37.976	0	0.00682073	0.00630748	0	0.00921489	0.00694355
tr|Q4DBE2|Q4DBE2_TRYCC;tr|V5B8Y7|V5B8Y7_TRYCR;tr|Q4D411|Q4D411_TRYCC;tr|K2N3W8|K2N3W8_TRYCR	>tr|Q4DBE2|Q4DBE2_TRYCC Uncharacterized protein OS=Trypanosoma cruzi (strain CL Brener) GN=Tc00.1047053508613.60 PE=4 SV=1;>tr|V5B8Y7|V5B8Y7_TRYCR Uncharacterized protein OS=Trypanosoma cruzi Dm28c GN=TCDM_07912 PE=4 SV=1;>tr|Q4D411|Q4D411_TRYCC Uncharacte	4	7	67.126	48.284	0	0.0317005	0.00513093	0	0.0269656	0.00355645
tr|Q4DAZ6|Q4DAZ6_TRYCC;tr|Q4CWF4|Q4CWF4_TRYCC	>tr|Q4DAZ6|Q4DAZ6_TRYCC Heat shock 70 kDa protein, putative (Fragment) OS=Trypanosoma cruzi (strain CL Brener) GN=Tc00.1047053506135.9 PE=3 SV=1;>tr|Q4CWF4|Q4CWF4_TRYCC Heat shock 70 kDa protein, putative (Fragment) OS=Trypanosoma cruzi (strain CL Brener)	2	7	30.147	24.267	0	0.0181218	0	0	0.0277471	0
tr|Q4DAX8|Q4DAX8_TRYCC;tr|V5BK32|V5BK32_TRYCR	>tr|Q4DAX8|Q4DAX8_TRYCC Uncharacterized protein OS=Trypanosoma cruzi (strain CL Brener) GN=Tc00.1047053506579.90 PE=4 SV=1;>tr|V5BK32|V5BK32_TRYCR Uncharacterized protein OS=Trypanosoma cruzi Dm28c GN=TCDM_03076 PE=4 SV=1	3	6	95.843	46.981	0	0.0233474	0.0119899	0	0.0114088	0.00477421
tr|Q4DAV5|Q4DAV5_TRYCC;tr|Q4D1G9|Q4D1G9_TRYCC;tr|K2MYF9|K2MYF9_TRYCR;tr|V5BRH3|V5BRH3_TRYCR	>tr|Q4DAV5|Q4DAV5_TRYCC Centromere/microtubule binding protein cbf5, putative OS=Trypanosoma cruzi (strain CL Brener) GN=Tc00.1047053504069.90 PE=4 SV=1;>tr|Q4D1G9|Q4D1G9_TRYCC Centromere/microtubule binding protein cbf5, putative OS=Trypanosoma cruzi (str	4	9	48.605	64.91	0	0.112222	0.123827	0	0.0991327	0.0891359
tr|Q4DAQ9|Q4DAQ9_TRYCC;tr|Q4D057|Q4D057_TRYCC	>tr|Q4DAQ9|Q4DAQ9_TRYCC Uncharacterized protein OS=Trypanosoma cruzi (strain CL Brener) GN=Tc00.1047053503925.20 PE=4 SV=1;>tr|Q4D057|Q4D057_TRYCC Uncharacterized protein OS=Trypanosoma cruzi (strain CL Brener) GN=Tc00.1047053510347.50 PE=4 SV=1	3	3	50.202	17.555	0	0.0136495	0.0194263	0	0.0195925	0.0227231
tr|Q4DAL7|Q4DAL7_TRYCC	>tr|Q4DAL7|Q4DAL7_TRYCC Uncharacterized protein OS=Trypanosoma cruzi (strain CL Brener) GN=Tc00.1047053507105.50 PE=4 SV=1	1	1	17.257	44.45	0	0.020324	0	0	0.155596	0
tr|Q4DAL6|Q4DAL6_TRYCC	>tr|Q4DAL6|Q4DAL6_TRYCC Uncharacterized protein OS=Trypanosoma cruzi (strain CL Brener) GN=Tc00.1047053507105.60 PE=4 SV=1	2	3	46.922	17.629	0	0.00870289	0.0106866	0	0.0166567	0.0166663
tr|Q4DAG4|Q4DAG4_TRYCC	>tr|Q4DAG4|Q4DAG4_TRYCC Uncharacterized protein OS=Trypanosoma cruzi (strain CL Brener) GN=Tc00.1047053507559.90 PE=4 SV=1	2	3	64.067	20.06	0	0.019464	0	0	0.0154151	0
tr|Q4DAD9|Q4DAD9_TRYCC;tr|V5BP86|V5BP86_TRYCR	>tr|Q4DAD9|Q4DAD9_TRYCC Nucleoside phosphorylase, putative (Fragment) OS=Trypanosoma cruzi (strain CL Brener) GN=Tc00.1047053508989.9 PE=4 SV=1;>tr|V5BP86|V5BP86_TRYCR Nucleoside phosphorylase OS=Trypanosoma cruzi Dm28c GN=TCDM_03298 PE=4 SV=1	4	5	28.926	34.544	0	0.0416789	0.0197317	0	0.0563095	0.0217226
tr|Q4DA60|Q4DA60_TRYCC	>tr|Q4DA60|Q4DA60_TRYCC Uncharacterized protein OS=Trypanosoma cruzi (strain CL Brener) GN=Tc00.1047053511131.80 PE=4 SV=1	1	36	189.2	283.23	0	0.364801	0.184254	0	0.0930936	0.0383144
tr|Q4DA58|Q4DA58_TRYCC	>tr|Q4DA58|Q4DA58_TRYCC Uncharacterized protein (Fragment) OS=Trypanosoma cruzi (strain CL Brener) GN=Tc00.1047053511131.98 PE=4 SV=1	1	1	20.416	8.8654	0	0	0	0	0	0
tr|Q4DA10|Q4DA10_TRYCC;tr|Q4DY84|Q4DY84_TRYCC;tr|V5BF17|V5BF17_TRYCR	>tr|Q4DA10|Q4DA10_TRYCC Uncharacterized protein OS=Trypanosoma cruzi (strain CL Brener) GN=Tc00.1047053506797.50 PE=4 SV=1;>tr|Q4DY84|Q4DY84_TRYCC Uncharacterized protein OS=Trypanosoma cruzi (strain CL Brener) GN=Tc00.1047053511907.30 PE=4 SV=1;>tr|V5BF17	4	8	46.908	57.84	0	0.0604111	0.0161316	0	0.0554997	0.0120764
tr|Q4D9Q3|Q4D9Q3_TRYCC;tr|V5BDG0|V5BDG0_TRYCR;tr|Q4DES1|Q4DES1_TRYCC	>tr|Q4D9Q3|Q4D9Q3_TRYCC Uncharacterized protein OS=Trypanosoma cruzi (strain CL Brener) GN=Tc00.1047053511395.40 PE=4 SV=1;>tr|V5BDG0|V5BDG0_TRYCR Uncharacterized protein OS=Trypanosoma cruzi Dm28c GN=TCDM_08001 PE=4 SV=1;>tr|Q4DES1|Q4DES1_TRYCC Uncharacte	3	2	64.195	11.614	0	0.00336423	0	0	0.00335943	0
tr|Q4D985|Q4D985_TRYCC;tr|K2MTP1|K2MTP1_TRYCR;tr|Q4DUN2|Q4DUN2_TRYCC	>tr|Q4D985|Q4D985_TRYCC Uncharacterized protein OS=Trypanosoma cruzi (strain CL Brener) GN=Tc00.1047053506531.20 PE=4 SV=1;>tr|K2MTP1|K2MTP1_TRYCR Uncharacterized protein OS=Trypanosoma cruzi marinkellei GN=MOQ_005722 PE=4 SV=1;>tr|Q4DUN2|Q4DUN2_TRYCC Unch	3	3	112.17	39.501	0	0.0189565	0	0	0.00806287	0
tr|Q4D930|Q4D930_TRYCC;tr|Q4E1D7|Q4E1D7_TRYCC;tr|V5AVT4|V5AVT4_TRYCR;tr|K2MFY2|K2MFY2_TRYCR	>tr|Q4D930|Q4D930_TRYCC Heat shock protein DnaJ, putative (Fragment) OS=Trypanosoma cruzi (strain CL Brener) GN=Tc00.1047053510165.10 PE=4 SV=1;>tr|Q4E1D7|Q4E1D7_TRYCC Heat shock protein DnaJ, putative OS=Trypanosoma cruzi (strain CL Brener) GN=Tc00.104705	4	4	32.564	28.103	0	0.0295211	0.0245084	0	0.0376674	0.025482
tr|Q4D8Y5|Q4D8Y5_TRYCC;tr|V5BAC7|V5BAC7_TRYCR;tr|Q4DDM9|Q4DDM9_TRYCC;tr|K2LYT1|K2LYT1_TRYCR	>tr|Q4D8Y5|Q4D8Y5_TRYCC Phosphoprotein phosphatase, putative (Fragment) OS=Trypanosoma cruzi (strain CL Brener) GN=Tc00.1047053510351.150 PE=4 SV=1;>tr|V5BAC7|V5BAC7_TRYCR Serine/threonine-protein phosphatase OS=Trypanosoma cruzi Dm28c GN=TCDM_07271 PE=3 S	4	1	17.66	14.205	0	0.00666422	0	0	0.0191322	0
tr|Q4D8F8|Q4D8F8_TRYCC;tr|V5DQ13|V5DQ13_TRYCR;tr|Q4DKA3|Q4DKA3_TRYCC;tr|K2MR20|K2MR20_TRYCR	>tr|Q4D8F8|Q4D8F8_TRYCC Uncharacterized protein OS=Trypanosoma cruzi (strain CL Brener) GN=Tc00.1047053508567.60 PE=4 SV=1;>tr|V5DQ13|V5DQ13_TRYCR Uncharacterized protein OS=Trypanosoma cruzi Dm28c GN=TCDM_01799 PE=4 SV=1;>tr|Q4DKA3|Q4DKA3_TRYCC Uncharacte	4	2	63.401	14.361	0	0.00177172	0	0	0.00119686	0
tr|Q4D8E4|Q4D8E4_TRYCC	>tr|Q4D8E4|Q4D8E4_TRYCC Uncharacterized protein OS=Trypanosoma cruzi (strain CL Brener) GN=Tc00.1047053510611.10 PE=4 SV=1	4	9	74.341	65.063	0	0.0781617	0.0227912	0	0.0598397	0.0142175
tr|Q4D8B9|Q4D8B9_TRYCC	>tr|Q4D8B9|Q4D8B9_TRYCC Uncharacterized protein OS=Trypanosoma cruzi (strain CL Brener) GN=Tc00.1047053509127.70 PE=4 SV=1	1	1	99.278	5.9425	0	0.00161668	0	0	0.00086352	0
tr|Q4D883|Q4D883_TRYCC;tr|V5BPG5|V5BPG5_TRYCR;tr|Q4CQR5|Q4CQR5_TRYCC	>tr|Q4D883|Q4D883_TRYCC Uncharacterized protein OS=Trypanosoma cruzi (strain CL Brener) GN=Tc00.1047053509171.10 PE=4 SV=1;>tr|V5BPG5|V5BPG5_TRYCR Uncharacterized protein OS=Trypanosoma cruzi Dm28c GN=TCDM_01401 PE=4 SV=1;>tr|Q4CQR5|Q4CQR5_TRYCC Uncharacte	4	8	35.52	56.625	0	0.0758233	0.0567725	0	0.0967496	0.0590276
tr|Q4D7Y8|Q4D7Y8_TRYCC;tr|Q4CQM4|Q4CQM4_TRYCC;tr|Q9NB68|Q9NB68_TRYCR	>tr|Q4D7Y8|Q4D7Y8_TRYCC ADP-ribosylation factor 1, putative OS=Trypanosoma cruzi (strain CL Brener) GN=Tc00.1047053508415.40 PE=3 SV=1;>tr|Q4CQM4|Q4CQM4_TRYCC ADP-ribosylation factor 1, putative OS=Trypanosoma cruzi (strain CL Brener) GN=Tc00.1047053508415	3	4	20.677	39.626	0	0.0506731	0.0188779	0	0.116382	0.0353298
tr|Q4D7Y1|Q4D7Y1_TRYCC;tr|Q4D3A9|Q4D3A9_TRYCC;tr|V5BNY3|V5BNY3_TRYCR;tr|K2NRN5|K2NRN5_TRYCR	>tr|Q4D7Y1|Q4D7Y1_TRYCC RNA-binding protein, putative OS=Trypanosoma cruzi (strain CL Brener) GN=Tc00.1047053510755.120 PE=4 SV=1;>tr|Q4D3A9|Q4D3A9_TRYCC RNA-binding protein, putative OS=Trypanosoma cruzi (strain CL Brener) GN=Tc00.1047053508413.50 PE=4 SV	4	12	31.066	100.75	0	0.160907	0.1038	0	0.230976	0.121411
tr|Q4D7V9|Q4D7V9_TRYCC;tr|Q4CZT8|Q4CZT8_TRYCC;tr|K2MLF8|K2MLF8_TRYCR	>tr|Q4D7V9|Q4D7V9_TRYCC Uncharacterized protein OS=Trypanosoma cruzi (strain CL Brener) GN=Tc00.1047053511407.40 PE=4 SV=1;>tr|Q4CZT8|Q4CZT8_TRYCC Uncharacterized protein OS=Trypanosoma cruzi (strain CL Brener) GN=Tc00.1047053506151.10 PE=4 SV=1;>tr|K2MLF8	4	3	82.181	19.049	0	0.00731698	0	0	0.00365326	0
tr|Q4D7V7|Q4D7V7_TRYCC;tr|Q4CZT6|Q4CZT6_TRYCC;tr|O60997|O60997_TRYCR;tr|V5BJM4|V5BJM4_TRYCR	>tr|Q4D7V7|Q4D7V7_TRYCC Small GTP-binding protein Rab11, putative OS=Trypanosoma cruzi (strain CL Brener) GN=Tc00.1047053511407.60 PE=4 SV=1;>tr|Q4CZT6|Q4CZT6_TRYCC Small GTP-binding protein Rab11, putative OS=Trypanosoma cruzi (strain CL Brener) GN=Tc00.1	4	1	23.808	6.1966	0	0.00513328	0	0	0.0090692	0
tr|Q4D7U8|Q4D7U8_TRYCC;tr|Q4DW87|Q4DW87_TRYCC;tr|V5DLG6|V5DLG6_TRYCR;tr|K2NVZ2|K2NVZ2_TRYCR	>tr|Q4D7U8|Q4D7U8_TRYCC U-box domain protein, putative OS=Trypanosoma cruzi (strain CL Brener) GN=Tc00.1047053506591.20 PE=4 SV=1;>tr|Q4DW87|Q4DW87_TRYCC U-box domain protein, putative OS=Trypanosoma cruzi (strain CL Brener) GN=Tc00.1047053506989.210 PE=4	4	10	67.817	59.877	0	0.0413891	0.0270756	0	0.0256921	0.0136954
tr|Q4D7T8|Q4D7T8_TRYCC	>tr|Q4D7T8|Q4D7T8_TRYCC Kinesin, putative OS=Trypanosoma cruzi (strain CL Brener) GN=Tc00.1047053504047.40 PE=3 SV=1	1	1	118.98	6.2112	0	0.00155605	0	0	0.000626983	0
tr|Q4D7T7|Q4D7T7_TRYCC;tr|V5DIX1|V5DIX1_TRYCR	>tr|Q4D7T7|Q4D7T7_TRYCC Uncharacterized protein OS=Trypanosoma cruzi (strain CL Brener) GN=Tc00.1047053504047.50 PE=4 SV=1;>tr|V5DIX1|V5DIX1_TRYCR Monooxygenase OS=Trypanosoma cruzi Dm28c GN=TCDM_03990 PE=4 SV=1	3	6	158.04	37.994	0	0.0282418	0.018662	0	0.0120115	0.00646764
tr|Q4D7P0|Q4D7P0_TRYCC;tr|V5C2K9|V5C2K9_TRYCR;tr|Q4CPA7|Q4CPA7_TRYCC	>tr|Q4D7P0|Q4D7P0_TRYCC Uncharacterized protein (Fragment) OS=Trypanosoma cruzi (strain CL Brener) GN=Tc00.1047053510731.130 PE=4 SV=1;>tr|V5C2K9|V5C2K9_TRYCR Uncharacterized protein OS=Trypanosoma cruzi Dm28c GN=TCDM_00015 PE=4 SV=1;>tr|Q4CPA7|Q4CPA7_TRYC	3	1	14.99	8.8153	0	0.0102658	0	0	0.0261973	0
tr|Q4D7I8|Q4D7I8_TRYCC;tr|Q4DCF2|Q4DCF2_TRYCC	>tr|Q4D7I8|Q4D7I8_TRYCC Uncharacterized protein OS=Trypanosoma cruzi (strain CL Brener) GN=Tc00.1047053509961.30 PE=4 SV=1;>tr|Q4DCF2|Q4DCF2_TRYCC Uncharacterized protein OS=Trypanosoma cruzi (strain CL Brener) GN=Tc00.1047053508331.50 PE=4 SV=1	5	3	89.755	22.157	0	0.0190767	0	0	0.0104319	0
tr|Q4D7I4|Q4D7I4_TRYCC;tr|Q4DBQ1|Q4DBQ1_TRYCC;tr|V5BC30|V5BC30_TRYCR;tr|K2NTQ0|K2NTQ0_TRYCR	>tr|Q4D7I4|Q4D7I4_TRYCC Uncharacterized protein OS=Trypanosoma cruzi (strain CL Brener) GN=Tc00.1047053511801.10 PE=4 SV=1;>tr|Q4DBQ1|Q4DBQ1_TRYCC Uncharacterized protein OS=Trypanosoma cruzi (strain CL Brener) GN=Tc00.1047053508601.100 PE=4 SV=1;>tr|V5BC3	4	27	90.209	299.33	0.0555945	0.644013	0.838416	0.026396	0.336158	0.356617
tr|Q4D7I1|Q4D7I1_TRYCC;tr|V5AWM8|V5AWM8_TRYCR;tr|Q4DBQ4|Q4DBQ4_TRYCC	>tr|Q4D7I1|Q4D7I1_TRYCC Uncharacterized protein OS=Trypanosoma cruzi (strain CL Brener) GN=Tc00.1047053511801.30 PE=4 SV=1;>tr|V5AWM8|V5AWM8_TRYCR Uncharacterized protein OS=Trypanosoma cruzi Dm28c GN=TCDM_06374 PE=4 SV=1;>tr|Q4DBQ4|Q4DBQ4_TRYCC Uncharacte	3	4	66.386	24.913	0	0.0199527	0	0	0.0127292	0
tr|Q4D7F3|Q4D7F3_TRYCC;tr|K2NG91|K2NG91_TRYCR;tr|Q4DE51|Q4DE51_TRYCC;tr|V5B9U0|V5B9U0_TRYCR	>tr|Q4D7F3|Q4D7F3_TRYCC Uncharacterized protein OS=Trypanosoma cruzi (strain CL Brener) GN=Tc00.1047053509205.20 PE=4 SV=1;>tr|K2NG91|K2NG91_TRYCR Uncharacterized protein OS=Trypanosoma cruzi marinkellei GN=MOQ_001422 PE=4 SV=1;>tr|Q4DE51|Q4DE51_TRYCC Unch	4	8	47.783	66.964	0	0.0672819	0.0643897	0	0.0618119	0.0482011
tr|Q4D787|Q4D787_TRYCC;tr|Q4D6L0|Q4D6L0_TRYCC;tr|V5AQC4|V5AQC4_TRYCR	>tr|Q4D787|Q4D787_TRYCC Uncharacterized protein OS=Trypanosoma cruzi (strain CL Brener) GN=Tc00.1047053506351.70 PE=4 SV=1;>tr|Q4D6L0|Q4D6L0_TRYCC Uncharacterized protein OS=Trypanosoma cruzi (strain CL Brener) GN=Tc00.1047053505939.30 PE=4 SV=1;>tr|V5AQC4	4	6	129.45	57.433	0	0.0292647	0	0	0.010669	0
tr|Q4D770|Q4D770_TRYCC;tr|K2NEG3|K2NEG3_TRYCR	>tr|Q4D770|Q4D770_TRYCC Uncharacterized protein OS=Trypanosoma cruzi (strain CL Brener) GN=Tc00.1047053508265.100 PE=4 SV=1;>tr|K2NEG3|K2NEG3_TRYCR Uncharacterized protein OS=Trypanosoma cruzi marinkellei GN=MOQ_008845 PE=4 SV=1	4	5	133.25	29.116	0	0.0150557	0	0	0.00735713	0
tr|Q4D6Z3|Q4D6Z3_TRYCC	>tr|Q4D6Z3|Q4D6Z3_TRYCC Uncharacterized protein OS=Trypanosoma cruzi (strain CL Brener) GN=Tc00.1047053503479.40 PE=4 SV=1	4	26	138.78	224.93	0.00417759	0.445701	0.341409	0.0015311	0.179587	0.112094
tr|Q4D6Z0|Q4D6Z0_TRYCC	>tr|Q4D6Z0|Q4D6Z0_TRYCC Uncharacterized protein OS=Trypanosoma cruzi (strain CL Brener) GN=Tc00.1047053503479.70 PE=4 SV=1	2	16	143.53	191.59	0.0701087	0.378155	0.442328	0.021226	0.125872	0.119979
tr|Q4D6N3|Q4D6N3_TRYCC;tr|V5BL33|V5BL33_TRYCR	>tr|Q4D6N3|Q4D6N3_TRYCC Uncharacterized protein OS=Trypanosoma cruzi (strain CL Brener) GN=Tc00.1047053508357.30 PE=4 SV=1;>tr|V5BL33|V5BL33_TRYCR Uncharacterized protein OS=Trypanosoma cruzi Dm28c GN=TCDM_04535 PE=4 SV=1	4	17	51.39	140.74	0	0.322507	0.301497	0	0.224459	0.170986
tr|Q4D6I5|Q4D6I5_TRYCC	>tr|Q4D6I5|Q4D6I5_TRYCC 40S ribosomal protein S14, putative OS=Trypanosoma cruzi (strain CL Brener) GN=Tc00.1047053409117.20 PE=3 SV=1	1	5	15.568	36.989	0	0.0400884	0.0323882	0	0.131534	0.086594
tr|Q4D6H7|Q4D6H7_TRYCC	>tr|Q4D6H7|Q4D6H7_TRYCC Ribosomal protein S20, putative OS=Trypanosoma cruzi (strain CL Brener) GN=Tc00.1047053508475.10 PE=3 SV=1	1	1	13.226	6.7572	0	0.00388611	0	0	0.017851	0
tr|Q4D6D8|Q4D6D8_TRYCC;tr|Q4D586|Q4D586_TRYCC;tr|V5DQT9|V5DQT9_TRYCR	>tr|Q4D6D8|Q4D6D8_TRYCC Uncharacterized protein OS=Trypanosoma cruzi (strain CL Brener) GN=Tc00.1047053509047.40 PE=4 SV=1;>tr|Q4D586|Q4D586_TRYCC Uncharacterized protein OS=Trypanosoma cruzi (strain CL Brener) GN=Tc00.1047053507927.60 PE=4 SV=1;>tr|V5DQT9	3	4	21.151	33.777	0	0.0280575	0.00710683	0	0.0715991	0.0147785
tr|Q4D672|Q4D672_TRYCC	>tr|Q4D672|Q4D672_TRYCC Uncharacterized protein OS=Trypanosoma cruzi (strain CL Brener) GN=Tc00.1047053511263.20 PE=4 SV=1	1	31	108.77	6.3141	0	0.0140621	0.0250353	0	0.00556838	0.00807809
tr|Q4D622|Q4D622_TRYCC	>tr|Q4D622|Q4D622_TRYCC Uncharacterized protein OS=Trypanosoma cruzi (strain CL Brener) GN=Tc00.1047053507907.50 PE=4 SV=1	12	7	109.99	50.338	0	0.0280775	0.0224417	0	0.0128976	0.00839955
tr|Q4D5Z0|Q4D5Z0_TRYCC;tr|Q4DMT4|Q4DMT4_TRYCC;tr|V5BX71|V5BX71_TRYCR;tr|K2P9K9|K2P9K9_TRYCR	>tr|Q4D5Z0|Q4D5Z0_TRYCC Uncharacterized protein OS=Trypanosoma cruzi (strain CL Brener) GN=Tc00.1047053511737.60 PE=4 SV=1;>tr|Q4DMT4|Q4DMT4_TRYCC SH3 domain protein, putative OS=Trypanosoma cruzi (strain CL Brener) GN=Tc00.1047053511517.153 PE=4 SV=1;>tr|	4	8	30.151	58.506	0	0.0649128	0	0	0.0876985	0
tr|Q4D5X0|Q4D5X0_TRYCC;tr|Q4D3T1|Q4D3T1_TRYCC;tr|V5DRS6|V5DRS6_TRYCR	>tr|Q4D5X0|Q4D5X0_TRYCC Elongation factor 2, putative OS=Trypanosoma cruzi (strain CL Brener) GN=Tc00.1047053508169.20 PE=4 SV=1;>tr|Q4D3T1|Q4D3T1_TRYCC Elongation factor 2, putative OS=Trypanosoma cruzi (strain CL Brener) GN=Tc00.1047053510963.90 PE=4 SV=	7	22	94.189	6.6464	0	0.0055514	0	0	0.00260206	0
tr|Q4D5T5|Q4D5T5_TRYCC	>tr|Q4D5T5|Q4D5T5_TRYCC Uncharacterized protein (Fragment) OS=Trypanosoma cruzi (strain CL Brener) GN=Tc00.1047053511711.10 PE=4 SV=1	1	9	69.175	75.832	0	0.0878903	0.0395621	0	0.0651152	0.023884
tr|Q4D5S1|Q4D5S1_TRYCC	>tr|Q4D5S1|Q4D5S1_TRYCC Uncharacterized protein OS=Trypanosoma cruzi (strain CL Brener) GN=Tc00.1047053507997.50 PE=4 SV=1	1	2	49.85	13.844	0	0.00427059	0	0	0.00326956	0
tr|Q4D5P4|Q4D5P4_TRYCC;tr|O62594|O62594_TRYCR;tr|K2N9G5|K2N9G5_TRYCR	>tr|Q4D5P4|Q4D5P4_TRYCC 40S ribosomal protein S4 OS=Trypanosoma cruzi (strain CL Brener) GN=Tc00.1047053509683.117 PE=3 SV=1;>tr|O62594|O62594_TRYCR 40S ribosomal protein S4 OS=Trypanosoma cruzi GN=rpS4-3 PE=2 SV=1;>tr|K2N9G5|K2N9G5_TRYCR 40S ribosomal pro	3	11	30.875	73.045	0	0.0953113	0.136124	0	0.128767	0.149858
tr|Q4D5M9|Q4D5M9_TRYCC;tr|V5DRR0|V5DRR0_TRYCR;tr|Q4CNT4|Q4CNT4_TRYCC;tr|K2MZG3|K2MZG3_TRYCR	>tr|Q4D5M9|Q4D5M9_TRYCC Uncharacterized protein OS=Trypanosoma cruzi (strain CL Brener) GN=Tc00.1047053510289.70 PE=4 SV=1;>tr|V5DRR0|V5DRR0_TRYCR Uncharacterized protein OS=Trypanosoma cruzi Dm28c GN=TCDM_01204 PE=4 SV=1;>tr|Q4CNT4|Q4CNT4_TRYCC Uncharacte	4	4	40.28	26.178	0	0.024353	0	0	0.0243181	0
tr|Q4D5K8|Q4D5K8_TRYCC;tr|Q4D132|Q4D132_TRYCC	>tr|Q4D5K8|Q4D5K8_TRYCC Uncharacterized protein OS=Trypanosoma cruzi (strain CL Brener) GN=Tc00.1047053508839.80 PE=4 SV=1;>tr|Q4D132|Q4D132_TRYCC Uncharacterized protein OS=Trypanosoma cruzi (strain CL Brener) GN=Tc00.1047053511381.50 PE=4 SV=1	2	1	66.015	5.9015	0	0.00330747	0.00759691	0	0.00271303	0.00507786
tr|Q4D5J6|Q4D5J6_TRYCC	>tr|Q4D5J6|Q4D5J6_TRYCC Uncharacterized protein OS=Trypanosoma cruzi (strain CL Brener) GN=Tc00.1047053510989.20 PE=4 SV=1	1	1	137.67	7.4813	0	0.00215753	0	0	0.00107724	0
tr|Q4D5A7|Q4D5A7_TRYCC;tr|Q4CMT2|Q4CMT2_TRYCC	>tr|Q4D5A7|Q4D5A7_TRYCC Microtubule-associated protein, putative (Fragment) OS=Trypanosoma cruzi (strain CL Brener) GN=Tc00.1047053511633.79 PE=4 SV=1;>tr|Q4CMT2|Q4CMT2_TRYCC Microtubule-associated protein, putative (Fragment) OS=Trypanosoma cruzi (strain	5	9	125.51	177.81	0.0695634	1.41877	2.02352	0.0146799	0.329165	0.382521
tr|Q4D590|Q4D590_TRYCC;tr|K2NF83|K2NF83_TRYCR	>tr|Q4D590|Q4D590_TRYCC Mitochondrial oligo_U binding protein TBRGG1, putative OS=Trypanosoma cruzi (strain CL Brener) GN=Tc00.1047053507927.20 PE=4 SV=1;>tr|K2NF83|K2NF83_TRYCR Uncharacterized protein OS=Trypanosoma cruzi marinkellei GN=MOQ_001857 PE=4 SV	3	14	97.264	116.43	0	0.0855239	0.115189	0	0.0446421	0.0489944
tr|Q4D568|Q4D568_TRYCC;tr|Q4CSP8|Q4CSP8_TRYCC	>tr|Q4D568|Q4D568_TRYCC p21 antigen protein, putative OS=Trypanosoma cruzi (strain CL Brener) GN=Tc00.1047053506883.40 PE=4 SV=1;>tr|Q4CSP8|Q4CSP8_TRYCC p21 antigen protein, putative OS=Trypanosoma cruzi (strain CL Brener) GN=Tc00.1047053510429.50 PE=4 SV=	2	1	21.266	6.1333	0	0.00336262	0	0	0.00702097	0
tr|Q4D528|Q4D528_TRYCC	>tr|Q4D528|Q4D528_TRYCC Immunodominant antigen, putative OS=Trypanosoma cruzi (strain CL Brener) GN=Tc00.1047053506659.10 PE=4 SV=1	1	2	99.283	12.303	0	0.00509201	0	0	0.00254241	0
tr|Q4D518|Q4D518_TRYCC;tr|K2N0U6|K2N0U6_TRYCR	>tr|Q4D518|Q4D518_TRYCC Uncharacterized protein OS=Trypanosoma cruzi (strain CL Brener) GN=Tc00.1047053504029.40 PE=4 SV=1;>tr|K2N0U6|K2N0U6_TRYCR Uncharacterized protein OS=Trypanosoma cruzi marinkellei GN=MOQ_003095 PE=4 SV=1	2	1	159.12	6.2403	0	0	0	0	0	0
tr|Q4D4R6|Q4D4R6_TRYCC;tr|Q4D0P7|Q4D0P7_TRYCC;tr|V5BQB2|V5BQB2_TRYCR	>tr|Q4D4R6|Q4D4R6_TRYCC Uncharacterized protein OS=Trypanosoma cruzi (strain CL Brener) GN=Tc00.1047053504163.80 PE=4 SV=1;>tr|Q4D0P7|Q4D0P7_TRYCC Uncharacterized protein OS=Trypanosoma cruzi (strain CL Brener) GN=Tc00.1047053510301.50 PE=4 SV=1;>tr|V5BQB2	4	3	27.757	21.592	0	0.00739884	0	0	0.0141609	0
tr|Q4D4L6|Q4D4L6_TRYCC;tr|V5ASX9|V5ASX9_TRYCR;tr|Q4D5H0|Q4D5H0_TRYCC;tr|K2MPA9|K2MPA9_TRYCR	>tr|Q4D4L6|Q4D4L6_TRYCC Uncharacterized protein OS=Trypanosoma cruzi (strain CL Brener) GN=Tc00.1047053507837.30 PE=4 SV=1;>tr|V5ASX9|V5ASX9_TRYCR Uncharacterized protein OS=Trypanosoma cruzi Dm28c GN=TCDM_08141 PE=4 SV=1;>tr|Q4D5H0|Q4D5H0_TRYCC Uncharacte	4	1	39.614	6.4739	0	0	0	0	0	0
tr|Q4D4L4|Q4D4L4_TRYCC;tr|V5BHG4|V5BHG4_TRYCR;tr|Q4D0U7|Q4D0U7_TRYCC;tr|Q4CRH9|Q4CRH9_TRYCC	>tr|Q4D4L4|Q4D4L4_TRYCC 40S ribosomal protein S11, putative OS=Trypanosoma cruzi (strain CL Brener) GN=Tc00.1047053507837.50 PE=3 SV=1;>tr|V5BHG4|V5BHG4_TRYCR 40S ribosomal protein S11 OS=Trypanosoma cruzi Dm28c GN=TCDM_13980 PE=3 SV=1;>tr|Q4D0U7|Q4D0U7_TR	4	2	20.286	13.897	0	0.00244865	0.0106974	0	0.00562389	0.0200202
tr|Q4D4K4|Q4D4K4_TRYCC	>tr|Q4D4K4|Q4D4K4_TRYCC Uncharacterized protein OS=Trypanosoma cruzi (strain CL Brener) GN=Tc00.1047053503885.20 PE=4 SV=1	1	2	104.44	14.588	0	0.00684691	0	0	0.00320945	0
tr|Q4D4K1|Q4D4K1_TRYCC;tr|K2MWM4|K2MWM4_TRYCR;tr|Q4DU70|Q4DU70_TRYCC	>tr|Q4D4K1|Q4D4K1_TRYCC Uncharacterized protein OS=Trypanosoma cruzi (strain CL Brener) GN=Tc00.1047053503885.60 PE=4 SV=1;>tr|K2MWM4|K2MWM4_TRYCR Uncharacterized protein OS=Trypanosoma cruzi marinkellei GN=MOQ_000174 PE=4 SV=1;>tr|Q4DU70|Q4DU70_TRYCC Unch	3	2	53.662	12.677	0	0	0	0	0	0
tr|Q4D4F7|Q4D4F7_TRYCC;tr|Q4E269|Q4E269_TRYCC	>tr|Q4D4F7|Q4D4F7_TRYCC RNA-binding protein, putative OS=Trypanosoma cruzi (strain CL Brener) GN=Tc00.1047053507037.20 PE=4 SV=1;>tr|Q4E269|Q4E269_TRYCC RNA-binding protein, putative OS=Trypanosoma cruzi (strain CL Brener) GN=Tc00.1047053508707.80 PE=4 SV=	2	1	55.519	6.0059	0	0.00369234	0	0	0.00385477	0
tr|Q4D4F3|Q4D4F3_TRYCC;tr|Q4E274|Q4E274_TRYCC;tr|V5BHY1|V5BHY1_TRYCR	>tr|Q4D4F3|Q4D4F3_TRYCC Uncharacterized protein OS=Trypanosoma cruzi (strain CL Brener) GN=Tc00.1047053507037.80 PE=4 SV=1;>tr|Q4E274|Q4E274_TRYCC Uncharacterized protein OS=Trypanosoma cruzi (strain CL Brener) GN=Tc00.1047053508707.40 PE=4 SV=1;>tr|V5BHY1	4	7	72.489	51.07	0	0.0572941	0.0105538	0	0.0387011	0.00580918
tr|Q4D432|Q4D432_TRYCC;tr|Q4DFQ6|Q4DFQ6_TRYCC	>tr|Q4D432|Q4D432_TRYCC Uncharacterized protein OS=Trypanosoma cruzi (strain CL Brener) GN=Tc00.1047053510599.40 PE=4 SV=1;>tr|Q4DFQ6|Q4DFQ6_TRYCC Uncharacterized protein OS=Trypanosoma cruzi (strain CL Brener) GN=Tc00.1047053509911.10 PE=4 SV=1	4	5	169.02	34.701	0	0.0340549	0.00819167	0	0.0100274	0.00196551
tr|Q4D3P5|Q4D3P5_TRYCC	>tr|Q4D3P5|Q4D3P5_TRYCC Phosphotransferase OS=Trypanosoma cruzi (strain CL Brener) GN=Tc00.1047053508951.20 PE=3 SV=1	1	1	52.144	12.783	0	0.00754187	0	0	0.00666212	0
tr|Q4D3G1|Q4D3G1_TRYCC;tr|Q4CY60|Q4CY60_TRYCC	>tr|Q4D3G1|Q4D3G1_TRYCC Uncharacterized protein OS=Trypanosoma cruzi (strain CL Brener) GN=Tc00.1047053508719.30 PE=4 SV=1;>tr|Q4CY60|Q4CY60_TRYCC Uncharacterized protein OS=Trypanosoma cruzi (strain CL Brener) GN=Tc00.1047053509793.50 PE=4 SV=1	3	4	21.276	23.633	0	0.113304	0.215536	0	0.520462	0.806748
tr|Q4D3F7|Q4D3F7_TRYCC;tr|V5B3K7|V5B3K7_TRYCR;tr|Q4DNH8|Q4DNH8_TRYCC;tr|G0Z1E4|G0Z1E4_TRYCR;tr|K2N445|K2N445_TRYCR	>tr|Q4D3F7|Q4D3F7_TRYCC Uncharacterized protein OS=Trypanosoma cruzi (strain CL Brener) GN=Tc00.1047053508719.70 PE=4 SV=1;>tr|V5B3K7|V5B3K7_TRYCR Uncharacterized protein OS=Trypanosoma cruzi Dm28c GN=TCDM_03483 PE=4 SV=1;>tr|Q4DNH8|Q4DNH8_TRYCC Uncharacte	12	7	44.106	51.918	0	0.0685412	0.0545059	0	0.0605482	0.0392324
tr|Q4D3D5|Q4D3D5_TRYCC;tr|Q4DXK1|Q4DXK1_TRYCC	>tr|Q4D3D5|Q4D3D5_TRYCC Uncharacterized protein OS=Trypanosoma cruzi (strain CL Brener) GN=Tc00.1047053503959.30 PE=4 SV=1;>tr|Q4DXK1|Q4DXK1_TRYCC Uncharacterized protein OS=Trypanosoma cruzi (strain CL Brener) GN=Tc00.1047053506195.250 PE=4 SV=1	2	2	76.225	6.6965	0	0.0105733	0.0152081	0	0.0075887	0.00889416
tr|Q4D3D2|Q4D3D2_TRYCC;tr|V5DIM4|V5DIM4_TRYCR;tr|Q4DXJ8|Q4DXJ8_TRYCC;tr|K2N0A4|K2N0A4_TRYCR	>tr|Q4D3D2|Q4D3D2_TRYCC Uncharacterized protein OS=Trypanosoma cruzi (strain CL Brener) GN=Tc00.1047053503959.60 PE=4 SV=1;>tr|V5DIM4|V5DIM4_TRYCR Uncharacterized protein OS=Trypanosoma cruzi Dm28c GN=TCDM_04048 PE=4 SV=1;>tr|Q4DXJ8|Q4DXJ8_TRYCC Uncharacte	4	2	32.592	15.958	0	0.0137336	0.00647487	0	0.0197131	0.00757352
tr|Q4D3A7|Q4D3A7_TRYCC;tr|Q4D7Y4|Q4D7Y4_TRYCC;sp|Q9U6Z1|KM11_TRYCR;tr|Q4D3A5|Q4D3A5_TRYCC;tr|V5B3U8|V5B3U8_TRYCR	>tr|Q4D3A7|Q4D3A7_TRYCC Kinetoplastid membrane protein KMP-11 OS=Trypanosoma cruzi (strain CL Brener) GN=Tc00.1047053508413.68 PE=4 SV=1;>tr|Q4D7Y4|Q4D7Y4_TRYCC Kinetoplastid membrane protein KMP-11, putative OS=Trypanosoma cruzi (strain CL Brener) GN=Tc00	5	5	10.883	41.909	0	0.519818	0.479268	0	1.9898	1.49485
tr|Q4D2W0|Q4D2W0_TRYCC	>tr|Q4D2W0|Q4D2W0_TRYCC Uncharacterized protein OS=Trypanosoma cruzi (strain CL Brener) GN=Tc00.1047053510737.60 PE=4 SV=1	1	11	32.308	101.79	0	0.132299	0.0411002	0	0.25321	0.0640984
tr|Q4D2T1|Q4D2T1_TRYCC	>tr|Q4D2T1|Q4D2T1_TRYCC Uncharacterized protein OS=Trypanosoma cruzi (strain CL Brener) GN=Tc00.1047053509779.50 PE=4 SV=1	1	7	50.224	73.668	0	0.041508	0.0164344	0	0.0307541	0.00992144
tr|Q4D2N0|Q4D2N0_TRYCC;tr|Q4CRU4|Q4CRU4_TRYCC;tr|K2N689|K2N689_TRYCR	>tr|Q4D2N0|Q4D2N0_TRYCC Uncharacterized protein OS=Trypanosoma cruzi (strain CL Brener) GN=Tc00.1047053509005.60 PE=4 SV=1;>tr|Q4CRU4|Q4CRU4_TRYCC Uncharacterized protein OS=Trypanosoma cruzi (strain CL Brener) GN=Tc00.1047053510953.40 PE=4 SV=1;>tr|K2N689	3	2	20.024	12.123	0	0.0041966	0.0105993	0	0.0160641	0.0330607
tr|Q4D2L5|Q4D2L5_TRYCC	>tr|Q4D2L5|Q4D2L5_TRYCC Uncharacterized protein OS=Trypanosoma cruzi (strain CL Brener) GN=Tc00.1047053511435.40 PE=4 SV=1	4	11	65.301	110.75	0	0.174822	0.228933	0	0.12167	0.12983
tr|Q4D2I4|Q4D2I4_TRYCC;tr|K2N5T0|K2N5T0_TRYCR	>tr|Q4D2I4|Q4D2I4_TRYCC ADP-ribosylation factor 3, putative OS=Trypanosoma cruzi (strain CL Brener) GN=Tc00.1047053504433.10 PE=3 SV=1;>tr|K2N5T0|K2N5T0_TRYCR ADP-ribosylation factor 3, putative OS=Trypanosoma cruzi marinkellei GN=MOQ_006212 PE=3 SV=1	2	2	20.144	11.244	0	0.00788601	0	0	0.018112	0
tr|Q4D2A6|Q4D2A6_TRYCC;tr|V5BP97|V5BP97_TRYCR;tr|Q4D0Q7|Q4D0Q7_TRYCC	>tr|Q4D2A6|Q4D2A6_TRYCC Uncharacterized protein OS=Trypanosoma cruzi (strain CL Brener) GN=Tc00.1047053511409.30 PE=4 SV=1;>tr|V5BP97|V5BP97_TRYCR Uncharacterized protein OS=Trypanosoma cruzi Dm28c GN=TCDM_03321 PE=4 SV=1;>tr|Q4D0Q7|Q4D0Q7_TRYCC Uncharacte	3	1	150.91	5.998	0	0.0476603	0	0	0.0149946	0
tr|Q4D244|Q4D244_TRYCC;tr|Q4D245|Q4D245_TRYCC;tr|Q4DHW0|Q4DHW0_TRYCC	>tr|Q4D244|Q4D244_TRYCC Nucleolar RNA-binding protein, putative OS=Trypanosoma cruzi (strain CL Brener) GN=Tc00.1047053510859.17 PE=4 SV=1;>tr|Q4D245|Q4D245_TRYCC Nucleolar RNA-binding protein, putative OS=Trypanosoma cruzi (strain CL Brener) GN=Tc00.10470	3	4	36.278	35.715	0	0.0401218	0.0173479	0	0.115189	0.0405835
tr|Q4D242|Q4D242_TRYCC;tr|K2N0G1|K2N0G1_TRYCR	>tr|Q4D242|Q4D242_TRYCC Uncharacterized protein OS=Trypanosoma cruzi (strain CL Brener) GN=Tc00.1047053510859.30 PE=4 SV=1;>tr|K2N0G1|K2N0G1_TRYCR Uncharacterized protein OS=Trypanosoma cruzi marinkellei GN=MOQ_008203 PE=4 SV=1	2	11	123.96	71.309	0	0.0613766	0.00667514	0	0.0256302	0.00227134
tr|Q4D220|Q4D220_TRYCC	>tr|Q4D220|Q4D220_TRYCC Uncharacterized protein OS=Trypanosoma cruzi (strain CL Brener) GN=Tc00.1047053510513.40 PE=4 SV=1	1	1	34.183	5.8637	0	0.00189832	0	0	0.00272499	0
tr|Q4D1U1|Q4D1U1_TRYCC;tr|V5BHI2|V5BHI2_TRYCR;tr|Q4DGE0|Q4DGE0_TRYCC;tr|K2N1Q8|K2N1Q8_TRYCR	>tr|Q4D1U1|Q4D1U1_TRYCC Kinesin-like protein OS=Trypanosoma cruzi (strain CL Brener) GN=Tc00.1047053509589.30 PE=3 SV=1;>tr|V5BHI2|V5BHI2_TRYCR Kinesin-like protein OS=Trypanosoma cruzi Dm28c GN=TCDM_04106 PE=3 SV=1;>tr|Q4DGE0|Q4DGE0_TRYCC Kinesin-like pro	8	10	80.368	108.93	0	0.0705029	0.0115202	0	0.0437649	0.00582698
tr|Q4D1T1|Q4D1T1_TRYCC;tr|K2LW27|K2LW27_TRYCR;tr|V5D729|V5D729_TRYCR;tr|Q4DIP2|Q4DIP2_TRYCC	>tr|Q4D1T1|Q4D1T1_TRYCC Uncharacterized protein OS=Trypanosoma cruzi (strain CL Brener) GN=Tc00.1047053503829.40 PE=4 SV=1;>tr|K2LW27|K2LW27_TRYCR Uncharacterized protein OS=Trypanosoma cruzi marinkellei GN=MOQ_009352 PE=4 SV=1;>tr|V5D729|V5D729_TRYCR Unch	4	2	71.787	12.195	0	0.0037093	0.0142656	0	0.00293767	0.00920583
tr|Q4D1S8|Q4D1S8_TRYCC	>tr|Q4D1S8|Q4D1S8_TRYCC Uncharacterized protein OS=Trypanosoma cruzi (strain CL Brener) GN=Tc00.1047053503829.80 PE=4 SV=1	1	1	50.501	8.3706	0	0.00524412	0	0	0.00523682	0
tr|Q4D1M6|Q4D1M6_TRYCC;tr|Q4DJZ0|Q4DJZ0_TRYCC	>tr|Q4D1M6|Q4D1M6_TRYCC rRNA processing protein, putative (Fragment) OS=Trypanosoma cruzi (strain CL Brener) GN=Tc00.1047053510763.109 PE=4 SV=1;>tr|Q4DJZ0|Q4DJZ0_TRYCC rRNA processing protein, putative OS=Trypanosoma cruzi (strain CL Brener) GN=Tc00.10470	2	2	25.219	22.269	0	0	0.0112732	0	0	0.01507
tr|Q4D1M0|Q4D1M0_TRYCC	>tr|Q4D1M0|Q4D1M0_TRYCC Uncharacterized protein (Fragment) OS=Trypanosoma cruzi (strain CL Brener) GN=Tc00.1047053504215.59 PE=4 SV=1	1	1	65.304	6.0985	0	0.00329786	0	0	0.0022952	0
tr|Q4D1B8|Q4D1B8_TRYCC;tr|Q8T8E0|Q8T8E0_TRYCR	>tr|Q4D1B8|Q4D1B8_TRYCC Tryparedoxin, putative OS=Trypanosoma cruzi (strain CL Brener) GN=Tc00.1047053509997.30 PE=4 SV=1;>tr|Q8T8E0|Q8T8E0_TRYCR Tryparedoxin OS=Trypanosoma cruzi GN=TPNI PE=4 SV=1	2	3	16.037	17.755	0	0.0216327	0.0142392	0	0.0552053	0.0296097
tr|Q4D187|Q4D187_TRYCC	>tr|Q4D187|Q4D187_TRYCC Uncharacterized protein OS=Trypanosoma cruzi (strain CL Brener) GN=Tc00.1047053506853.20 PE=4 SV=1	1	8	80.244	51.703	0	0.087682	0.0274857	0	0.0671272	0.0171464
tr|Q4D0Z3|Q4D0Z3_TRYCC;tr|V5BEW9|V5BEW9_TRYCR	>tr|Q4D0Z3|Q4D0Z3_TRYCC Uncharacterized protein OS=Trypanosoma cruzi (strain CL Brener) GN=Tc00.1047053507159.20 PE=4 SV=1;>tr|V5BEW9|V5BEW9_TRYCR Uncharacterized protein OS=Trypanosoma cruzi Dm28c GN=TCDM_07320 PE=4 SV=1	2	5	51.075	6.4312	0	0.00422799	0	0	0.00462401	0
tr|Q4D0Z1|Q4D0Z1_TRYCC	>tr|Q4D0Z1|Q4D0Z1_TRYCC Uncharacterized protein OS=Trypanosoma cruzi (strain CL Brener) GN=Tc00.1047053507159.37 PE=4 SV=1	1	1	77.543	5.9632	0	0.0427953	0.0482036	0	0.0258654	0.0237407
tr|Q4D0N6|Q4D0N6_TRYCC;tr|Q4CNJ7|Q4CNJ7_TRYCC	>tr|Q4D0N6|Q4D0N6_TRYCC Uncharacterized protein OS=Trypanosoma cruzi (strain CL Brener) GN=Tc00.1047053511509.5 PE=4 SV=1;>tr|Q4CNJ7|Q4CNJ7_TRYCC Uncharacterized protein (Fragment) OS=Trypanosoma cruzi (strain CL Brener) GN=Tc00.1047053509061.20 PE=4 SV=1	2	3	63.963	13.739	0	0.0101406	0	0	0.00705778	0
tr|Q4D0M3|Q4D0M3_TRYCC;tr|V5B8F4|V5B8F4_TRYCR;tr|Q4DRJ0|Q4DRJ0_TRYCC	>tr|Q4D0M3|Q4D0M3_TRYCC Uncharacterized protein OS=Trypanosoma cruzi (strain CL Brener) GN=Tc00.1047053509393.50 PE=4 SV=1;>tr|V5B8F4|V5B8F4_TRYCR Uncharacterized protein OS=Trypanosoma cruzi Dm28c GN=TCDM_10054 PE=4 SV=1;>tr|Q4DRJ0|Q4DRJ0_TRYCC Uncharacte	4	37	108.73	278.03	0	0.370543	0.113662	0	0.146732	0.036676
tr|Q4D0K5|Q4D0K5_TRYCC	>tr|Q4D0K5|Q4D0K5_TRYCC Uncharacterized protein OS=Trypanosoma cruzi (strain CL Brener) GN=Tc00.1047053504247.30 PE=4 SV=1	1	2	18.951	12.086	0	0.00323936	0.00728029	0	0.0106282	0.019464
tr|Q4D0J0|Q4D0J0_TRYCC;tr|Q4CS15|Q4CS15_TRYCC	>tr|Q4D0J0|Q4D0J0_TRYCC Uncharacterized protein (Fragment) OS=Trypanosoma cruzi (strain CL Brener) GN=Tc00.1047053507389.10 PE=4 SV=1;>tr|Q4CS15|Q4CS15_TRYCC Uncharacterized protein (Fragment) OS=Trypanosoma cruzi (strain CL Brener) GN=Tc00.1047053504835.2	2	1	39.22	6.008	0	0	0	0	0	0
tr|Q4D0I1|Q4D0I1_TRYCC;tr|Q4DK07|Q4DK07_TRYCC	>tr|Q4D0I1|Q4D0I1_TRYCC Uncharacterized protein OS=Trypanosoma cruzi (strain CL Brener) GN=Tc00.1047053511355.20 PE=4 SV=1;>tr|Q4DK07|Q4DK07_TRYCC Uncharacterized protein OS=Trypanosoma cruzi (strain CL Brener) GN=Tc00.1047053503809.130 PE=4 SV=1	2	4	55.415	24.534	0	0.0339508	0	0	0.0339041	0
tr|Q4D066|Q4D066_TRYCC;tr|Q4CYU3|Q4CYU3_TRYCC	>tr|Q4D066|Q4D066_TRYCC Calpain-like cysteine peptidase, putative OS=Trypanosoma cruzi (strain CL Brener) GN=Tc00.1047053508675.29 PE=4 SV=1;>tr|Q4CYU3|Q4CYU3_TRYCC Calpain-like cysteine peptidase, putative OS=Trypanosoma cruzi (strain CL Brener) GN=Tc00.1	2	4	12.806	25.246	0	0.0768142	0.0394518	0	0.220527	0.092293
tr|Q4D023|Q4D023_TRYCC;tr|V5BTL6|V5BTL6_TRYCR;tr|Q4DK94|Q4DK94_TRYCC	>tr|Q4D023|Q4D023_TRYCC Uncharacterized protein OS=Trypanosoma cruzi (strain CL Brener) GN=Tc00.1047053510857.30 PE=4 SV=1;>tr|V5BTL6|V5BTL6_TRYCR Uncharacterized protein OS=Trypanosoma cruzi Dm28c GN=TCDM_01806 PE=4 SV=1;>tr|Q4DK94|Q4DK94_TRYCC Uncharacte	4	3	99.341	19.517	0	0.0103595	0	0	0.00475865	0
tr|Q4CZY9|Q4CZY9_TRYCC;tr|Q4D7R8|Q4D7R8_TRYCC	>tr|Q4CZY9|Q4CZY9_TRYCC Uncharacterized protein OS=Trypanosoma cruzi (strain CL Brener) GN=Tc00.1047053506481.20 PE=4 SV=1;>tr|Q4D7R8|Q4D7R8_TRYCC Uncharacterized protein OS=Trypanosoma cruzi (strain CL Brener) GN=Tc00.1047053511295.50 PE=4 SV=1	4	10	86.243	69.523	0	0.0403689	0	0	0.0174937	0
tr|Q4CZV0|Q4CZV0_TRYCC	>tr|Q4CZV0|Q4CZV0_TRYCC Uncharacterized protein OS=Trypanosoma cruzi (strain CL Brener) GN=Tc00.1047053504051.40 PE=4 SV=1	5	11	123.25	90.685	0	0.0469325	0.018755	0	0.0168425	0.0054844
tr|Q4CZT4|Q4CZT4_TRYCC;tr|Q4CYW5|Q4CYW5_TRYCC	>tr|Q4CZT4|Q4CZT4_TRYCC Uncharacterized protein OS=Trypanosoma cruzi (strain CL Brener) GN=Tc00.1047053506507.20 PE=4 SV=1;>tr|Q4CYW5|Q4CYW5_TRYCC Uncharacterized protein OS=Trypanosoma cruzi (strain CL Brener) GN=Tc00.1047053506341.20 PE=4 SV=1	2	1	16.209	8.0191	0	0.00463957	0	0	0.00968692	0
tr|Q4CZR0|Q4CZR0_TRYCC;tr|Q4CZF2|Q4CZF2_TRYCC;tr|K2MDA7|K2MDA7_TRYCR;tr|Q4DTS0|Q4DTS0_TRYCC;tr|Q4DT54|Q4DT54_TRYCC;tr|K2NLG3|K2NLG3_TRYCR;tr|Q4CV38|Q4CV38_TRYCC;tr|K2NBK1|K2NBK1_TRYCR;tr|V5DKQ7|V5DKQ7_TRYCR	>tr|Q4CZR0|Q4CZR0_TRYCC Small GTP-binding protein Rab1, putative OS=Trypanosoma cruzi (strain CL Brener) GN=Tc00.1047053503715.30 PE=4 SV=1;>tr|Q4CZF2|Q4CZF2_TRYCC Ras-related rab-4, putative OS=Trypanosoma cruzi (strain CL Brener) GN=Tc00.1047053510911.30	9	2	22.833	13.076	0	0.0110215	0	0	0.0168757	0
tr|Q4CZN2|Q4CZN2_TRYCC;tr|Q4DM85|Q4DM85_TRYCC	>tr|Q4CZN2|Q4CZN2_TRYCC Peptidylprolyl isomerase-like, putative OS=Trypanosoma cruzi (strain CL Brener) GN=Tc00.1047053511353.10 PE=4 SV=1;>tr|Q4DM85|Q4DM85_TRYCC Peptidylprolyl isomerase-like, putative OS=Trypanosoma cruzi (strain CL Brener) GN=Tc00.10470	4	7	51.644	54.872	0	0.0519658	0.030382	0	0.0497305	0.0236913
tr|Q4CZF5|Q4CZF5_TRYCC;tr|Q4CMM4|Q4CMM4_TRYCC	>tr|Q4CZF5|Q4CZF5_TRYCC Profilin OS=Trypanosoma cruzi (strain CL Brener) GN=Tc00.1047053510911.10 PE=3 SV=1;>tr|Q4CMM4|Q4CMM4_TRYCC Profilin OS=Trypanosoma cruzi (strain CL Brener) GN=Tc00.1047053458759.10 PE=3 SV=1	2	3	16.095	26.853	0	0.0271294	0	0	0.103847	0
tr|Q4CZE9|Q4CZE9_TRYCC;tr|Q4CY73|Q4CY73_TRYCC	>tr|Q4CZE9|Q4CZE9_TRYCC Histone H2A (Fragment) OS=Trypanosoma cruzi (strain CL Brener) GN=Tc00.1047053507979.4 PE=3 SV=1;>tr|Q4CY73|Q4CY73_TRYCC Histone H2A OS=Trypanosoma cruzi (strain CL Brener) GN=Tc00.1047053511323.40 PE=3 SV=1	2	1	12.355	6.4511	0	0.00644307	0.0107844	0	0.0739915	0.100914
tr|Q4CZ76|Q4CZ76_TRYCC;tr|V5BD23|V5BD23_TRYCR;tr|Q4DPN2|Q4DPN2_TRYCC	>tr|Q4CZ76|Q4CZ76_TRYCC Uncharacterized protein (Fragment) OS=Trypanosoma cruzi (strain CL Brener) GN=Tc00.1047053506415.30 PE=4 SV=1;>tr|V5BD23|V5BD23_TRYCR Uncharacterized protein OS=Trypanosoma cruzi Dm28c GN=TCDM_08077 PE=4 SV=1;>tr|Q4DPN2|Q4DPN2_TRYCC	3	1	34.641	10.29	0	0	0	0	0	0
tr|Q4CZ09|Q4CZ09_TRYCC;tr|Q4CR01|Q4CR01_TRYCC	>tr|Q4CZ09|Q4CZ09_TRYCC Mitogen-activated protein kinase OS=Trypanosoma cruzi (strain CL Brener) GN=Tc00.1047053510295.50 PE=3 SV=1;>tr|Q4CR01|Q4CR01_TRYCC Mitogen-activated protein kinase OS=Trypanosoma cruzi (strain CL Brener) GN=Tc00.1047053506007.40 PE	2	1	51.013	6.2418	0	0.00395703	0	0	0.00313399	0
tr|Q4CZ08|Q4CZ08_TRYCC;tr|V5BQG3|V5BQG3_TRYCR;tr|Q4DF93|Q4DF93_TRYCC;tr|K2NFH1|K2NFH1_TRYCR	>tr|Q4CZ08|Q4CZ08_TRYCC Uncharacterized protein (Fragment) OS=Trypanosoma cruzi (strain CL Brener) GN=Tc00.1047053510295.59 PE=4 SV=1;>tr|V5BQG3|V5BQG3_TRYCR Uncharacterized protein OS=Trypanosoma cruzi Dm28c GN=TCDM_01172 PE=4 SV=1;>tr|Q4DF93|Q4DF93_TRYCC	4	1	24.205	6.6159	0	0.00349483	0	0	0.00617444	0
tr|Q4CYX6|Q4CYX6_TRYCC;tr|V5BSE2|V5BSE2_TRYCR	>tr|Q4CYX6|Q4CYX6_TRYCC Uncharacterized protein OS=Trypanosoma cruzi (strain CL Brener) GN=Tc00.1047053506833.40 PE=4 SV=1;>tr|V5BSE2|V5BSE2_TRYCR Uncharacterized protein OS=Trypanosoma cruzi Dm28c GN=TCDM_02096 PE=4 SV=1	2	2	39.689	11.944	0	0	0	0	0	0
tr|Q4CYT4|Q4CYT4_TRYCC;tr|Q4DCM0|Q4DCM0_TRYCC	>tr|Q4CYT4|Q4CYT4_TRYCC Uncharacterized protein (Fragment) OS=Trypanosoma cruzi (strain CL Brener) GN=Tc00.1047053503887.79 PE=4 SV=1;>tr|Q4DCM0|Q4DCM0_TRYCC Uncharacterized protein OS=Trypanosoma cruzi (strain CL Brener) GN=Tc00.1047053507771.30 PE=4 SV=1	2	4	20.443	30.467	0	0.0252624	0	0	0.0527455	0
tr|Q4CYL5|Q4CYL5_TRYCC	>tr|Q4CYL5|Q4CYL5_TRYCC Uncharacterized protein OS=Trypanosoma cruzi (strain CL Brener) GN=Tc00.1047053504423.15 PE=4 SV=1	1	1	22.35	7.8471	0	0.0102105	0	0	0.0213187	0
tr|Q4CYL2|Q4CYL2_TRYCC;tr|Q4DSW8|Q4DSW8_TRYCC;tr|Q4CTC7|Q4CTC7_TRYCC;tr|Q4DN34|Q4DN34_TRYCC	>tr|Q4CYL2|Q4CYL2_TRYCC Mitotubule-associated protein Gb4, putative (Fragment) OS=Trypanosoma cruzi (strain CL Brener) GN=Tc00.1047053504423.40 PE=4 SV=1;>tr|Q4DSW8|Q4DSW8_TRYCC Mitotubule-associated protein Gb4, putative (Fragment) OS=Trypanosoma cruzi (s	5	8	73.363	55.229	0	0.0604244	0.0709342	0	0.0330422	0.0316076
tr|Q4CYA4|Q4CYA4_TRYCC;tr|Q4DHA0|Q4DHA0_TRYCC;tr|V5BWW0|V5BWW0_TRYCR	>tr|Q4CYA4|Q4CYA4_TRYCC Uncharacterized protein OS=Trypanosoma cruzi (strain CL Brener) GN=Tc00.1047053509649.50 PE=4 SV=1;>tr|Q4DHA0|Q4DHA0_TRYCC Uncharacterized protein OS=Trypanosoma cruzi (strain CL Brener) GN=Tc00.1047053511285.70 PE=4 SV=1;>tr|V5BWW0	4	15	54.893	183.18	0	0.322027	0.208356	0	0.255041	0.134461
tr|Q4CYA2|Q4CYA2_TRYCC;tr|V5B297|V5B297_TRYCR	>tr|Q4CYA2|Q4CYA2_TRYCC Uncharacterized protein OS=Trypanosoma cruzi (strain CL Brener) GN=Tc00.1047053509627.10 PE=4 SV=1;>tr|V5B297|V5B297_TRYCR Uncharacterized protein OS=Trypanosoma cruzi Dm28c GN=TCDM_04083 PE=4 SV=1	4	14	172.07	18.71	0	0.0211706	0.0194571	0	0.0064833	0.00485516
tr|Q4CY66|Q4CY66_TRYCC	>tr|Q4CY66|Q4CY66_TRYCC Uncharacterized protein OS=Trypanosoma cruzi (strain CL Brener) GN=Tc00.1047053506509.50 PE=4 SV=1	1	4	83.798	31.919	0	0.00371812	0	0	0.0020332	0
tr|Q4CY57|Q4CY57_TRYCC	>tr|Q4CY57|Q4CY57_TRYCC Uncharacterized protein (Fragment) OS=Trypanosoma cruzi (strain CL Brener) GN=Tc00.1047053510317.7 PE=4 SV=1	1	22	142.15	165.97	0	0.170882	0.100054	0	0.0643392	0.0306961
tr|Q4CY01|Q4CY01_TRYCC;tr|K2NP09|K2NP09_TRYCR	>tr|Q4CY01|Q4CY01_TRYCC Uncharacterized protein (Fragment) OS=Trypanosoma cruzi (strain CL Brener) GN=Tc00.1047053511823.14 PE=4 SV=1;>tr|K2NP09|K2NP09_TRYCR Uncharacterized protein (Fragment) OS=Trypanosoma cruzi marinkellei GN=MOQ_000196 PE=4 SV=1	2	8	132.11	172.02	0.0258859	0.705604	0.751559	0.00965655	0.289387	0.251177
tr|Q4CXY1|Q4CXY1_TRYCC;tr|V5BX55|V5BX55_TRYCR	>tr|Q4CXY1|Q4CXY1_TRYCC Uncharacterized protein OS=Trypanosoma cruzi (strain CL Brener) GN=Tc00.1047053510325.45 PE=4 SV=1;>tr|V5BX55|V5BX55_TRYCR Uncharacterized protein OS=Trypanosoma cruzi Dm28c GN=TCDM_00254 PE=4 SV=1	3	4	45.638	27.371	0	0.0122837	0.0120526	0	0.0128237	0.0102533
tr|Q4CXW2|Q4CXW2_TRYCC	>tr|Q4CXW2|Q4CXW2_TRYCC Elongation factor 1-gamma (EF-1-gamma), putative OS=Trypanosoma cruzi (strain CL Brener) GN=Tc00.1047053510163.20 PE=4 SV=1	1	1	46.584	9.4828	0	0.00492815	0	0	0.00492121	0
tr|Q4CXV9|Q4CXV9_TRYCC;tr|Q4DNF1|Q4DNF1_TRYCC	>tr|Q4CXV9|Q4CXV9_TRYCC Uncharacterized protein (Fragment) OS=Trypanosoma cruzi (strain CL Brener) GN=Tc00.1047053504703.20 PE=4 SV=1;>tr|Q4DNF1|Q4DNF1_TRYCC Uncharacterized protein (Fragment) OS=Trypanosoma cruzi (strain CL Brener) GN=Tc00.1047053504827.2	5	5	282.51	7.9356	0	0.00702559	0	0	0.00112055	0
tr|Q4CXT3|Q4CXT3_TRYCC;tr|V5BDL5|V5BDL5_TRYCR;tr|Q4DE30|Q4DE30_TRYCC;tr|K2M5T5|K2M5T5_TRYCR	>tr|Q4CXT3|Q4CXT3_TRYCC RNA-binding protein, putative (Fragment) OS=Trypanosoma cruzi (strain CL Brener) GN=Tc00.1047053508349.39 PE=4 SV=1;>tr|V5BDL5|V5BDL5_TRYCR RNA-binding protein OS=Trypanosoma cruzi Dm28c GN=TCDM_05647 PE=4 SV=1;>tr|Q4DE30|Q4DE30_TRY	4	3	18.828	26.109	0	0.00519885	0.0324518	0	0.0170575	0.086764
tr|Q4CXR1|Q4CXR1_TRYCC;tr|V5BAE8|V5BAE8_TRYCR;tr|Q4DEL1|Q4DEL1_TRYCC;tr|Q4DDL6|Q4DDL6_TRYCC;tr|Q4CMF1|Q4CMF1_TRYCC	>tr|Q4CXR1|Q4CXR1_TRYCC Histone H4 (Fragment) OS=Trypanosoma cruzi (strain CL Brener) GN=Tc00.1047053507943.5 PE=3 SV=1;>tr|V5BAE8|V5BAE8_TRYCR Histone H4 OS=Trypanosoma cruzi Dm28c GN=TCDM_13771 PE=3 SV=1;>tr|Q4DEL1|Q4DEL1_TRYCC Histone H4 OS=Trypanosoma	5	1	6.8939	14.158	0.0345731	0.0603884	0.106966	0.180564	0.346739	0.500452
tr|Q4CX88|Q4CX88_TRYCC;tr|Q4CU89|Q4CU89_TRYCC;tr|O76990|O76990_TRYCR;tr|K2NDT2|K2NDT2_TRYCR	>tr|Q4CX88|Q4CX88_TRYCC Peptidyl-prolyl cis-trans isomerase OS=Trypanosoma cruzi (strain CL Brener) GN=Tc00.1047053509499.10 PE=3 SV=1;>tr|Q4CU89|Q4CU89_TRYCC Peptidyl-prolyl cis-trans isomerase (Fragment) OS=Trypanosoma cruzi (strain CL Brener) GN=Tc00.10	4	2	28.421	11.899	0	0	0.0269173	0	0	0.0419791
tr|Q4CX70|Q4CX70_TRYCC;tr|V5BCU1|V5BCU1_TRYCR	>tr|Q4CX70|Q4CX70_TRYCC Uncharacterized protein OS=Trypanosoma cruzi (strain CL Brener) GN=Tc00.1047053508233.40 PE=4 SV=1;>tr|V5BCU1|V5BCU1_TRYCR Uncharacterized protein OS=Trypanosoma cruzi Dm28c GN=TCDM_08174 PE=4 SV=1	5	5	67.962	48.939	0	0.0146577	0	0	0.00909834	0
tr|Q4CX52|Q4CX52_TRYCC;tr|Q4CME7|Q4CME7_TRYCC;tr|K2MQ65|K2MQ65_TRYCR	>tr|Q4CX52|Q4CX52_TRYCC Uncharacterized protein OS=Trypanosoma cruzi (strain CL Brener) GN=Tc00.1047053504203.10 PE=4 SV=1;>tr|Q4CME7|Q4CME7_TRYCC Uncharacterized protein OS=Trypanosoma cruzi (strain CL Brener) GN=Tc00.1047053508657.10 PE=4 SV=1;>tr|K2MQ65	3	4	39.021	33.211	0	0.0640421	0.0665481	0	0.122575	0.103788
tr|Q4CX10|Q4CX10_TRYCC;tr|V5BHD7|V5BHD7_TRYCR;tr|K2M404|K2M404_TRYCR;tr|Q4DW53|Q4DW53_TRYCC	>tr|Q4CX10|Q4CX10_TRYCC Uncharacterized protein OS=Trypanosoma cruzi (strain CL Brener) GN=Tc00.1047053506249.40 PE=4 SV=1;>tr|V5BHD7|V5BHD7_TRYCR Uncharacterized protein OS=Trypanosoma cruzi Dm28c GN=TCDM_08170 PE=4 SV=1;>tr|K2M404|K2M404_TRYCR Uncharacte	4	6	42.387	39.003	0	0.032407	0.019865	0	0.0275661	0.0137691
tr|Q4CWR7|Q4CWR7_TRYCC;tr|V5BQH6|V5BQH6_TRYCR;tr|K2NFI6|K2NFI6_TRYCR	>tr|Q4CWR7|Q4CWR7_TRYCC Serine/threonine protein kinase, putative (Fragment) OS=Trypanosoma cruzi (strain CL Brener) GN=Tc00.1047053506583.4 PE=4 SV=1;>tr|V5BQH6|V5BQH6_TRYCR Serine/threonine protein kinase OS=Trypanosoma cruzi Dm28c GN=TCDM_01191 PE=3 SV=	3	1	19.908	5.9862	0	0.0025834	0	0	0.00659249	0
tr|Q4CWK3|Q4CWK3_TRYCC	>tr|Q4CWK3|Q4CWK3_TRYCC Uncharacterized protein OS=Trypanosoma cruzi (strain CL Brener) GN=Tc00.1047053503905.30 PE=4 SV=1	2	5	50.554	112	0	0.091715	0.126046	0	0.105322	0.117947
tr|Q4CWA5|Q4CWA5_TRYCC;tr|K2MX65|K2MX65_TRYCR;sp|O96507|KARG_TRYCR;tr|V5BUA6|V5BUA6_TRYCR;tr|Q4CRC5|Q4CRC5_TRYCC	>tr|Q4CWA5|Q4CWA5_TRYCC Arginine kinase, putative OS=Trypanosoma cruzi (strain CL Brener) GN=Tc00.1047053507241.30 PE=3 SV=1;>tr|K2MX65|K2MX65_TRYCR Arginine kinase, putative OS=Trypanosoma cruzi marinkellei GN=MOQ_005822 PE=3 SV=1;>sp|O96507|KARG_TRYCR Ar	5	2	40.197	15.852	0	0	0	0	0	0
tr|Q4CW71|Q4CW71_TRYCC;tr|V5DBR8|V5DBR8_TRYCR;tr|Q4DLQ9|Q4DLQ9_TRYCC;tr|K2P956|K2P956_TRYCR	>tr|Q4CW71|Q4CW71_TRYCC Uncharacterized protein OS=Trypanosoma cruzi (strain CL Brener) GN=Tc00.1047053511045.10 PE=4 SV=1;>tr|V5DBR8|V5DBR8_TRYCR Uncharacterized protein OS=Trypanosoma cruzi Dm28c GN=TCDM_06914 PE=4 SV=1;>tr|Q4DLQ9|Q4DLQ9_TRYCC Uncharacte	4	4	43.161	23.91	0	0.00992121	0	0	0.0094943	0
tr|Q4CW63|Q4CW63_TRYCC	>tr|Q4CW63|Q4CW63_TRYCC Calpain-like cysteine peptidase, putative OS=Trypanosoma cruzi (strain CL Brener) GN=Tc00.1047053509003.40 PE=4 SV=1	2	5	15.403	38.087	0.00561715	0.116388	0.171641	0.0167628	0.381889	0.458891
tr|Q4CW22|Q4CW22_TRYCC	>tr|Q4CW22|Q4CW22_TRYCC Uncharacterized protein OS=Trypanosoma cruzi (strain CL Brener) GN=Tc00.1047053504001.20 PE=4 SV=1	1	3	12.959	19.83	0	0.0376486	0.00937816	0	0.108083	0.0219387
tr|Q4CVX7|Q4CVX7_TRYCC;tr|V5BX28|V5BX28_TRYCR	>tr|Q4CVX7|Q4CVX7_TRYCC Uncharacterized protein OS=Trypanosoma cruzi (strain CL Brener) GN=Tc00.1047053511729.60 PE=4 SV=1;>tr|V5BX28|V5BX28_TRYCR Uncharacterized protein OS=Trypanosoma cruzi Dm28c GN=TCDM_02092 PE=4 SV=1	3	21	40.86	168.95	0.0422399	0.645349	0.371978	0.0367672	0.617567	0.290066
tr|Q4CVR9|Q4CVR9_TRYCC;tr|K2NEV5|K2NEV5_TRYCR;tr|B5U6T5|B5U6T5_TRYCR;tr|K2NJ70|K2NJ70_TRYCR;tr|K2MUG7|K2MUG7_TRYCR;sp|P20583|HSP71_TRYCR	>tr|Q4CVR9|Q4CVR9_TRYCC Heat shock 70 kDa protein, mitochondrial, putative OS=Trypanosoma cruzi (strain CL Brener) GN=Tc00.1047053507029.30 PE=3 SV=1;>tr|K2NEV5|K2NEV5_TRYCR Heat shock 70 kDa protein, mitochondrial, putative OS=Trypanosoma cruzi marinkelle	10	29	70.989	270.68	0.00809524	0.880666	0.790576	0.0051246	0.612936	0.448351
tr|Q4CVR5|Q4CVR5_TRYCC;tr|Q4CM56|Q4CM56_TRYCC;tr|O96763|O96763_TRYCR;tr|Q8WSH1|Q8WSH1_TRYCR;tr|Q4D301|Q4D301_TRYCC;tr|Q4D2Z9|Q4D2Z9_TRYCC	>tr|Q4CVR5|Q4CVR5_TRYCC Tryparedoxin peroxidase, putative OS=Trypanosoma cruzi (strain CL Brener) GN=Tc00.1047053487507.10 PE=4 SV=1;>tr|Q4CM56|Q4CM56_TRYCC Tryparedoxin peroxidase, putative OS=Trypanosoma cruzi (strain CL Brener) GN=Tc00.1047053507259.10	6	7	22.404	72.382	0	0.153962	0.151731	0	0.272005	0.218432
tr|Q4CVJ5|Q4CVJ5_TRYCC;tr|V5BWC7|V5BWC7_TRYCR;tr|Q4E5I4|Q4E5I4_TRYCC	>tr|Q4CVJ5|Q4CVJ5_TRYCC Citrate synthase OS=Trypanosoma cruzi (strain CL Brener) GN=Tc00.1047053509801.30 PE=3 SV=1;>tr|V5BWC7|V5BWC7_TRYCR Citrate synthase OS=Trypanosoma cruzi Dm28c GN=TCDM_02367 PE=3 SV=1;>tr|Q4E5I4|Q4E5I4_TRYCC Citrate synthase OS=Tryp	4	4	52.436	32.878	0	0.0195801	0.0376472	0	0.0214141	0.0335504
tr|Q4CVE9|Q4CVE9_TRYCC;tr|Q4D8D3|Q4D8D3_TRYCC	>tr|Q4CVE9|Q4CVE9_TRYCC Cofilin/actin depolymerizing factor, putative OS=Trypanosoma cruzi (strain CL Brener) GN=Tc00.1047053510145.20 PE=3 SV=1;>tr|Q4D8D3|Q4D8D3_TRYCC Cofilin/actin depolymerizing factor, putative OS=Trypanosoma cruzi (strain CL Brener) G	2	5	15.726	37.545	0	0.0214898	0.0143382	0	0.0705072	0.0383339
tr|Q4CVE7|Q4CVE7_TRYCC;tr|Q4D8D1|Q4D8D1_TRYCC	>tr|Q4CVE7|Q4CVE7_TRYCC Uncharacterized protein OS=Trypanosoma cruzi (strain CL Brener) GN=Tc00.1047053510145.50 PE=4 SV=1;>tr|Q4D8D1|Q4D8D1_TRYCC Uncharacterized protein OS=Trypanosoma cruzi (strain CL Brener) GN=Tc00.1047053508411.30 PE=4 SV=1	4	6	125.28	38.44	0	0.0419794	0.00609033	0	0.0143904	0.00170112
tr|Q4CVE1|Q4CVE1_TRYCC;tr|Q4CXT2|Q4CXT2_TRYCC	>tr|Q4CVE1|Q4CVE1_TRYCC Uncharacterized protein OS=Trypanosoma cruzi (strain CL Brener) GN=Tc00.1047053507933.10 PE=4 SV=1;>tr|Q4CXT2|Q4CXT2_TRYCC Uncharacterized protein (Fragment) OS=Trypanosoma cruzi (strain CL Brener) GN=Tc00.1047053504133.15 PE=4 SV=1	5	7	260.42	62.896	0	0.0635787	0.0924148	0	0.0105052	0.0124423
tr|Q4CVB9|Q4CVB9_TRYCC;tr|Q6UZ92|Q6UZ92_TRYCR;tr|Q4DBM0|Q4DBM0_TRYCC;tr|V5BBM3|V5BBM3_TRYCR	>tr|Q4CVB9|Q4CVB9_TRYCC Mitochondrial RNA binding protein, putative (Fragment) OS=Trypanosoma cruzi (strain CL Brener) GN=Tc00.1047053510509.50 PE=4 SV=1;>tr|Q6UZ92|Q6UZ92_TRYCR Single-stranded nucleic acid binding protein Tc38 OS=Trypanosoma cruzi PE=4 SV	5	4	28.021	32.847	0	0.0194533	0	0	0.040615	0
tr|Q4CVB2|Q4CVB2_TRYCC	>tr|Q4CVB2|Q4CVB2_TRYCC Uncharacterized protein OS=Trypanosoma cruzi (strain CL Brener) GN=Tc00.1047053509837.10 PE=4 SV=1	1	1	46.761	6.0546	0	0.00311089	0	0	0.00340237	0
tr|Q4CUY0|Q4CUY0_TRYCC;tr|Q4CNQ3|Q4CNQ3_TRYCC;tr|K2NSK2|K2NSK2_TRYCR	>tr|Q4CUY0|Q4CUY0_TRYCC Uncharacterized protein OS=Trypanosoma cruzi (strain CL Brener) GN=Tc00.1047053508489.30 PE=4 SV=1;>tr|Q4CNQ3|Q4CNQ3_TRYCC Uncharacterized protein (Fragment) OS=Trypanosoma cruzi (strain CL Brener) GN=Tc00.1047053511495.11 PE=4 SV=1	3	2	47.554	11.201	0	0.00591077	0	0	0.00590239	0
tr|Q4CUG9|Q4CUG9_TRYCC;tr|V5D4R1|V5D4R1_TRYCR;tr|K2MWK9|K2MWK9_TRYCR;tr|K2MQQ9|K2MQQ9_TRYCR	>tr|Q4CUG9|Q4CUG9_TRYCC Choline/carnitine O-acyltransferase, putative (Fragment) OS=Trypanosoma cruzi (strain CL Brener) GN=Tc00.1047053507211.10 PE=4 SV=1;>tr|V5D4R1|V5D4R1_TRYCR Choline/carnitine O-acyltransferase OS=Trypanosoma cruzi Dm28c GN=TCDM_09869	4	2	64.475	11.51	0	0.0129007	0.00939287	0	0.0105819	0.00627805
tr|Q4CUE2|Q4CUE2_TRYCC;tr|Q4D151|Q4D151_TRYCC	>tr|Q4CUE2|Q4CUE2_TRYCC Uncharacterized protein OS=Trypanosoma cruzi (strain CL Brener) GN=Tc00.1047053509825.30 PE=4 SV=1;>tr|Q4D151|Q4D151_TRYCC Uncharacterized protein OS=Trypanosoma cruzi (strain CL Brener) GN=Tc00.1047053510423.60 PE=4 SV=1	4	5	54.748	31.255	0	0.0221175	0	0	0.0153933	0
tr|Q4CUC8|Q4CUC8_TRYCC;tr|Q4CUC7|Q4CUC7_TRYCC	>tr|Q4CUC8|Q4CUC8_TRYCC Ribosomal protein S7, putative OS=Trypanosoma cruzi (strain CL Brener) GN=Tc00.1047053506593.19 PE=4 SV=1;>tr|Q4CUC7|Q4CUC7_TRYCC Ribosomal protein S7, putative OS=Trypanosoma cruzi (strain CL Brener) GN=Tc00.1047053506593.30 PE=4 S	2	2	23.914	21.984	0	0.0191354	0	0	0.0439489	0
tr|Q4CUA4|Q4CUA4_TRYCC;tr|V5BEY7|V5BEY7_TRYCR;tr|Q4CYD2|Q4CYD2_TRYCC;tr|K2ML15|K2ML15_TRYCR	>tr|Q4CUA4|Q4CUA4_TRYCC Nucleolar RNA helicase II, putative OS=Trypanosoma cruzi (strain CL Brener) GN=Tc00.1047053508205.20 PE=4 SV=1;>tr|V5BEY7|V5BEY7_TRYCR Nucleolar RNA helicase II OS=Trypanosoma cruzi Dm28c GN=TCDM_07268 PE=4 SV=1;>tr|Q4CYD2|Q4CYD2_TR	4	7	71.966	55.5	0	0.0393606	0.022805	0	0.021023	0.00992549
tr|Q4CU96|Q4CU96_TRYCC;tr|V5BDP8|V5BDP8_TRYCR	>tr|Q4CU96|Q4CU96_TRYCC Uncharacterized protein OS=Trypanosoma cruzi (strain CL Brener) GN=Tc00.1047053510439.50 PE=4 SV=1;>tr|V5BDP8|V5BDP8_TRYCR Uncharacterized protein OS=Trypanosoma cruzi Dm28c GN=TCDM_07866 PE=4 SV=1	2	13	67.638	25.393	0	0.0201263	0.00909614	0	0.0135957	0.00500694
tr|Q4CU92|Q4CU92_TRYCC;tr|Q4CMT5|Q4CMT5_TRYCC;tr|V5B6S0|V5B6S0_TRYCR;tr|K2MJ46|K2MJ46_TRYCR	>tr|Q4CU92|Q4CU92_TRYCC Uncharacterized protein OS=Trypanosoma cruzi (strain CL Brener) GN=Tc00.1047053510947.30 PE=4 SV=1;>tr|Q4CMT5|Q4CMT5_TRYCC Uncharacterized protein OS=Trypanosoma cruzi (strain CL Brener) GN=Tc00.1047053509497.20 PE=4 SV=1;>tr|V5B6S0	4	2	48.795	14.103	0	0.00551948	0	0	0.00507058	0
tr|Q4CU60|Q4CU60_TRYCC;tr|V5BHY0|V5BHY0_TRYCR;tr|Q4CU61|Q4CU61_TRYCC	>tr|Q4CU60|Q4CU60_TRYCC 60S ribosomal protein L5, putative OS=Trypanosoma cruzi (strain CL Brener) GN=Tc00.1047053510765.70 PE=3 SV=1;>tr|V5BHY0|V5BHY0_TRYCR 60S ribosomal protein L5 OS=Trypanosoma cruzi Dm28c GN=TCDM_07951 PE=4 SV=1;>tr|Q4CU61|Q4CU61_TRYC	3	2	29.409	11.447	0	0.00353169	0	0	0.00901246	0
tr|Q4CU39|Q4CU39_TRYCC;tr|K2NSC7|K2NSC7_TRYCR;tr|V5BU59|V5BU59_TRYCR	>tr|Q4CU39|Q4CU39_TRYCC L-threonine 3-dehydrogenase, putative OS=Trypanosoma cruzi (strain CL Brener) GN=Tc00.1047053507923.10 PE=4 SV=1;>tr|K2NSC7|K2NSC7_TRYCR dTDP-glucose 4,6-dehydratase, putative OS=Trypanosoma cruzi marinkellei GN=MOQ_001896 PE=4 SV=1	3	2	36.904	11.031	0	0.00260797	0	0	0.0031527	0
tr|Q4CU13|Q4CU13_TRYCC;tr|Q4D852|Q4D852_TRYCC	>tr|Q4CU13|Q4CU13_TRYCC Uncharacterized protein OS=Trypanosoma cruzi (strain CL Brener) GN=Tc00.1047053508667.40 PE=4 SV=1;>tr|Q4D852|Q4D852_TRYCC Uncharacterized protein OS=Trypanosoma cruzi (strain CL Brener) GN=Tc00.1047053511189.70 PE=4 SV=1	2	1	109.02	10.837	0	0	0	0	0	0
tr|Q4CTU1|Q4CTU1_TRYCC;tr|V5BGP1|V5BGP1_TRYCR;tr|Q4DNL0|Q4DNL0_TRYCC	>tr|Q4CTU1|Q4CTU1_TRYCC ADP-ribosylation factor GTPase activating protein 1, putative OS=Trypanosoma cruzi (strain CL Brener) GN=Tc00.1047053507507.20 PE=4 SV=1;>tr|V5BGP1|V5BGP1_TRYCR ADP-ribosylation factor GTPase activating protein 1 OS=Trypanosoma cruz	4	4	34.002	24.302	0	0.0120685	0	0	0.0138591	0
tr|Q4CTT2|Q4CTT2_TRYCC	>tr|Q4CTT2|Q4CTT2_TRYCC Uncharacterized protein (Fragment) OS=Trypanosoma cruzi (strain CL Brener) GN=Tc00.1047053509823.4 PE=4 SV=1	4	6	172.16	44.799	0	0.0251676	0.0210709	0	0.0075068	0.00512125
tr|Q4CTI3|Q4CTI3_TRYCC;tr|V5BEV3|V5BEV3_TRYCR;tr|Q4D8F2|Q4D8F2_TRYCC	>tr|Q4CTI3|Q4CTI3_TRYCC Uncharacterized protein OS=Trypanosoma cruzi (strain CL Brener) GN=Tc00.1047053503493.20 PE=4 SV=1;>tr|V5BEV3|V5BEV3_TRYCR Uncharacterized protein OS=Trypanosoma cruzi Dm28c GN=TCDM_14489 PE=4 SV=1;>tr|Q4D8F2|Q4D8F2_TRYCC Uncharacte	4	5	53.961	36.461	0	0.0534227	0.0392325	0	0.0490772	0.0293693
tr|Q4CTI2|Q4CTI2_TRYCC	>tr|Q4CTI2|Q4CTI2_TRYCC Uncharacterized protein OS=Trypanosoma cruzi (strain CL Brener) GN=Tc00.1047053503493.30 PE=4 SV=1	1	6	60.496	6.1884	0	0.00592038	0	0	0.00618058	0
tr|Q4CTF1|Q4CTF1_TRYCC;tr|K2MX23|K2MX23_TRYCR	>tr|Q4CTF1|Q4CTF1_TRYCC Uncharacterized protein OS=Trypanosoma cruzi (strain CL Brener) GN=Tc00.1047053503651.40 PE=4 SV=1;>tr|K2MX23|K2MX23_TRYCR Antigenic protein, putative OS=Trypanosoma cruzi marinkellei GN=MOQ_004574 PE=4 SV=1	3	3	34.768	19.071	0	0.0215432	0.0141198	0	0.0309228	0.0165158
tr|Q4CTD5|Q4CTD5_TRYCC	>tr|Q4CTD5|Q4CTD5_TRYCC Protein tyrosine phosphatase, putative OS=Trypanosoma cruzi (strain CL Brener) GN=Tc00.1047053511635.40 PE=4 SV=1	1	1	26.743	11.93	0	0.00885099	0	0	0.0156372	0
tr|Q4CTC8|Q4CTC8_TRYCC;tr|Q4CYL3|Q4CYL3_TRYCC;tr|K2MR61|K2MR61_TRYCR	>tr|Q4CTC8|Q4CTC8_TRYCC Uncharacterized protein OS=Trypanosoma cruzi (strain CL Brener) GN=Tc00.1047053507569.10 PE=4 SV=1;>tr|Q4CYL3|Q4CYL3_TRYCC Uncharacterized protein OS=Trypanosoma cruzi (strain CL Brener) GN=Tc00.1047053504423.30 PE=4 SV=1;>tr|K2MR61	3	1	93.092	6.0766	0	0	0	0	0	0
tr|Q4CTC0|Q4CTC0_TRYCC;tr|V5B7Q9|V5B7Q9_TRYCR;tr|Q4CN79|Q4CN79_TRYCC;tr|V5B8I8|V5B8I8_TRYCR;tr|Q4CMJ5|Q4CMJ5_TRYCC;tr|Q4DM59|Q4DM59_TRYCC	>tr|Q4CTC0|Q4CTC0_TRYCC Retrotransposon hot spot (RHS) protein, putative (Fragment) OS=Trypanosoma cruzi (strain CL Brener) GN=Tc00.1047053503607.4 PE=4 SV=1;>tr|V5B7Q9|V5B7Q9_TRYCR Retrotransposon hot spot protein (RHS) OS=Trypanosoma cruzi Dm28c GN=TCDM_	20	3	76.639	15.028	0	0	0	0	0	0
tr|Q4CT68|Q4CT68_TRYCC;tr|K2NW87|K2NW87_TRYCR	>tr|Q4CT68|Q4CT68_TRYCC Ubiquitin carrier protein 4, putative OS=Trypanosoma cruzi (strain CL Brener) GN=Tc00.1047053504643.30 PE=3 SV=1;>tr|K2NW87|K2NW87_TRYCR Ubiquitin carrier protein 4, putative OS=Trypanosoma cruzi marinkellei GN=MOQ_002975 PE=3 SV=1	2	1	23.696	5.9372	0	0	0.00542939	0	0	0.0169343
tr|Q4CSZ9|Q4CSZ9_TRYCC;tr|Q4D4P2|Q4D4P2_TRYCC;tr|V5BLA5|V5BLA5_TRYCR	>tr|Q4CSZ9|Q4CSZ9_TRYCC RNA-binding protein, putative OS=Trypanosoma cruzi (strain CL Brener) GN=Tc00.1047053469785.40 PE=4 SV=1;>tr|Q4D4P2|Q4D4P2_TRYCC RNA-binding protein, putative OS=Trypanosoma cruzi (strain CL Brener) GN=Tc00.1047053507025.50 PE=4 SV=	5	4	24.333	27.658	0	0.0159504	0	0	0.024422	0
tr|Q4CSY8|Q4CSY8_TRYCC;tr|V5BBG1|V5BBG1_TRYCR;tr|Q4CNH4|Q4CNH4_TRYCC;tr|K2NN95|K2NN95_TRYCR	>tr|Q4CSY8|Q4CSY8_TRYCC Uncharacterized protein OS=Trypanosoma cruzi (strain CL Brener) GN=Tc00.1047053510103.17 PE=4 SV=1;>tr|V5BBG1|V5BBG1_TRYCR Uncharacterized protein OS=Trypanosoma cruzi Dm28c GN=TCDM_13857 PE=4 SV=1;>tr|Q4CNH4|Q4CNH4_TRYCC Uncharacte	4	2	22.478	13.601	0	0.0138565	0.0163193	0	0.035361	0.033935
tr|Q4CSX0|Q4CSX0_TRYCC;tr|Q4E342|Q4E342_TRYCC;tr|K2MKK6|K2MKK6_TRYCR	>tr|Q4CSX0|Q4CSX0_TRYCC Proteasome regulatory non-ATPase subunit 6, putative (Fragment) OS=Trypanosoma cruzi (strain CL Brener) GN=Tc00.1047053503513.40 PE=4 SV=1;>tr|Q4E342|Q4E342_TRYCC Proteasome regulatory non-ATPase subunit 6, putative OS=Trypanosoma c	3	2	25.62	13.002	0	0	0	0	0	0
tr|Q4CSQ3|Q4CSQ3_TRYCC;tr|Q4D563|Q4D563_TRYCC;tr|V5DQG3|V5DQG3_TRYCR;tr|K2M9Y7|K2M9Y7_TRYCR	>tr|Q4CSQ3|Q4CSQ3_TRYCC Uncharacterized protein (Fragment) OS=Trypanosoma cruzi (strain CL Brener) GN=Tc00.1047053510429.10 PE=4 SV=1;>tr|Q4D563|Q4D563_TRYCC Uncharacterized protein OS=Trypanosoma cruzi (strain CL Brener) GN=Tc00.1047053506883.90 PE=4 SV=1	4	4	23.243	29.943	0	0.0136735	0.0221462	0	0.0285489	0.037679
tr|Q4CSN6|Q4CSN6_TRYCC;tr|K2M9C4|K2M9C4_TRYCR;tr|V5BTH4|V5BTH4_TRYCR;tr|Q4DFY7|Q4DFY7_TRYCC	>tr|Q4CSN6|Q4CSN6_TRYCC Helicase, putative (Fragment) OS=Trypanosoma cruzi (strain CL Brener) GN=Tc00.1047053510753.9 PE=4 SV=1;>tr|K2M9C4|K2M9C4_TRYCR Helicase, putative OS=Trypanosoma cruzi marinkellei GN=MOQ_004537 PE=4 SV=1;>tr|V5BTH4|V5BTH4_TRYCR Heli	4	2	61.31	11.558	0	0.0070097	0	0	0.00536656	0
tr|Q4CSE1|Q4CSE1_TRYCC	>tr|Q4CSE1|Q4CSE1_TRYCC Eukaryotic translation initiation factor 5, putative OS=Trypanosoma cruzi (strain CL Brener) GN=Tc00.1047053504119.10 PE=4 SV=1	1	1	42.881	7.8413	0	0.00418886	0	0	0.00384833	0
tr|Q4CS71|Q4CS71_TRYCC;tr|Q4DXF5|Q4DXF5_TRYCC	>tr|Q4CS71|Q4CS71_TRYCC Uncharacterized protein (Fragment) OS=Trypanosoma cruzi (strain CL Brener) GN=Tc00.1047053508215.10 PE=4 SV=1;>tr|Q4DXF5|Q4DXF5_TRYCC Uncharacterized protein OS=Trypanosoma cruzi (strain CL Brener) GN=Tc00.1047053508879.10 PE=4 SV=1	2	1	41.747	7.9922	0	0.00391536	0	0	0.00562021	0
tr|Q4CRX1|Q4CRX1_TRYCC;tr|V5BW10|V5BW10_TRYCR;tr|Q4E0C5|Q4E0C5_TRYCC	>tr|Q4CRX1|Q4CRX1_TRYCC Uncharacterized protein OS=Trypanosoma cruzi (strain CL Brener) GN=Tc00.1047053503449.40 PE=4 SV=1;>tr|V5BW10|V5BW10_TRYCR Uncharacterized protein OS=Trypanosoma cruzi Dm28c GN=TCDM_00903 PE=4 SV=1;>tr|Q4E0C5|Q4E0C5_TRYCC Uncharacte	4	5	67.942	31.208	0	0.0372773	0.0314163	0	0.0219524	0.0150756
tr|Q4CRQ6|Q4CRQ6_TRYCC;tr|Q4CX97|Q4CX97_TRYCC;tr|V5BIK5|V5BIK5_TRYCR;tr|K2NLI5|K2NLI5_TRYCR	>tr|Q4CRQ6|Q4CRQ6_TRYCC Nucleolar protein, putative (Fragment) OS=Trypanosoma cruzi (strain CL Brener) GN=Tc00.1047053509951.10 PE=4 SV=1;>tr|Q4CX97|Q4CX97_TRYCC Nucleolar protein, putative OS=Trypanosoma cruzi (strain CL Brener) GN=Tc00.1047053507583.20 P	4	4	36.537	26.206	0	0.00873935	0	0	0.0133813	0
tr|Q4CRL9|Q4CRL9_TRYCC;tr|Q4CVU0|Q4CVU0_TRYCC	>tr|Q4CRL9|Q4CRL9_TRYCC Uncharacterized protein OS=Trypanosoma cruzi (strain CL Brener) GN=Tc00.1047053511141.10 PE=4 SV=1;>tr|Q4CVU0|Q4CVU0_TRYCC Uncharacterized protein OS=Trypanosoma cruzi (strain CL Brener) GN=Tc00.1047053506851.30 PE=4 SV=1	2	1	47.486	9.4857	0	0.00685959	0	0	0.017505	0
tr|Q4CR45|Q4CR45_TRYCC;tr|Q4DC12|Q4DC12_TRYCC;tr|V5BTC6|V5BTC6_TRYCR;tr|Q4E4Q2|Q4E4Q2_TRYCC;tr|Q4CR48|Q4CR48_TRYCC;tr|K2N1A3|K2N1A3_TRYCR	>tr|Q4CR45|Q4CR45_TRYCC Gim5A protein, putative (Fragment) OS=Trypanosoma cruzi (strain CL Brener) GN=Tc00.1047053510669.49 PE=4 SV=1;>tr|Q4DC12|Q4DC12_TRYCC Gim5A protein, putative OS=Trypanosoma cruzi (strain CL Brener) GN=Tc00.1047053507009.10 PE=4 SV=1	6	2	17.631	11.621	0	0.0033701	0	0	0.00645018	0
tr|Q4CR05|Q4CR05_TRYCC	>tr|Q4CR05|Q4CR05_TRYCC Uncharacterized protein (Fragment) OS=Trypanosoma cruzi (strain CL Brener) GN=Tc00.1047053508927.30 PE=4 SV=1	1	1	42.567	6.3644	0	0.00395195	0	0	0.00453843	0
tr|Q4CQW2|Q4CQW2_TRYCC;tr|Q4CQW1|Q4CQW1_TRYCC;tr|K2N0W4|K2N0W4_TRYCR;tr|V5BH60|V5BH60_TRYCR;tr|Q4CY07|Q4CY07_TRYCC	>tr|Q4CQW2|Q4CQW2_TRYCC 60S ribosomal protein L4, putative OS=Trypanosoma cruzi (strain CL Brener) GN=Tc00.1047053504121.30 PE=4 SV=1;>tr|Q4CQW1|Q4CQW1_TRYCC 60S ribosomal protein L14, putative (Fragment) OS=Trypanosoma cruzi (strain CL Brener) GN=Tc00.104	6	7	41.313	53.007	0	0.0768543	0.0439213	0	0.103832	0.0483525
tr|Q4CQU9|Q4CQU9_TRYCC;tr|Q4CLY8|Q4CLY8_TRYCC	>tr|Q4CQU9|Q4CQU9_TRYCC Uncharacterized protein OS=Trypanosoma cruzi (strain CL Brener) GN=Tc00.1047053506745.30 PE=4 SV=1;>tr|Q4CLY8|Q4CLY8_TRYCC Uncharacterized protein OS=Trypanosoma cruzi (strain CL Brener) GN=Tc00.1047053508379.20 PE=4 SV=1	2	1	18.861	6.0776	0	0	0	0	0	0
tr|Q4CQQ9|Q4CQQ9_TRYCC;tr|Q6XG55|Q6XG55_TRYCR	>tr|Q4CQQ9|Q4CQQ9_TRYCC Ribosomal protein S6, putative OS=Trypanosoma cruzi (strain CL Brener) GN=Tc00.1047053508277.120 PE=4 SV=1;>tr|Q6XG55|Q6XG55_TRYCR Putative NHP2/RS6 protein OS=Trypanosoma cruzi PE=4 SV=1	2	2	13.5	30.976	0	0.0226543	0.0246646	0	0.0743319	0.0659424
tr|Q4CQA0|Q4CQA0_TRYCC	>tr|Q4CQA0|Q4CQA0_TRYCC Uncharacterized protein (Fragment) OS=Trypanosoma cruzi (strain CL Brener) GN=Tc00.1047053503647.9 PE=4 SV=1	1	7	53.595	43.661	0	0.0385754	0.0487746	0	0.0354376	0.0365116
tr|Q4CQ93|Q4CQ93_TRYCC;tr|Q4CUG6|Q4CUG6_TRYCC;tr|V5BDG8|V5BDG8_TRYCR;tr|Q4DM82|Q4DM82_TRYCC;tr|K2NRC9|K2NRC9_TRYCR	>tr|Q4CQ93|Q4CQ93_TRYCC Inosine-5-monophosphate dehydrogenase, putative (Fragment) OS=Trypanosoma cruzi (strain CL Brener) GN=Tc00.1047053511351.9 PE=4 SV=1;>tr|Q4CUG6|Q4CUG6_TRYCC Inosine-5-monophosphate dehydrogenase OS=Trypanosoma cruzi (strain CL Bre	5	2	22.31	12.94	0	0.00997783	0	0	0.0254627	0
tr|Q4CQ88|Q4CQ88_TRYCC	>tr|Q4CQ88|Q4CQ88_TRYCC Uncharacterized protein OS=Trypanosoma cruzi (strain CL Brener) GN=Tc00.1047053506553.20 PE=4 SV=1	1	1	25.88	6.065	0	0.00854037	0	0	0.0196149	0
tr|Q4CQ02|Q4CQ02_TRYCC;tr|V5BM29|V5BM29_TRYCR	>tr|Q4CQ02|Q4CQ02_TRYCC Uncharacterized protein OS=Trypanosoma cruzi (strain CL Brener) GN=Tc00.1047053485889.10 PE=4 SV=1;>tr|V5BM29|V5BM29_TRYCR Uncharacterized protein OS=Trypanosoma cruzi Dm28c GN=TCDM_06033 PE=4 SV=1	4	4	99.138	28.082	0	0.0167984	0	0	0.0110233	0
tr|Q4CPZ5|Q4CPZ5_TRYCC;tr|V5BL18|V5BL18_TRYCR;tr|Q4E3B5|Q4E3B5_TRYCC;tr|K2MA48|K2MA48_TRYCR	>tr|Q4CPZ5|Q4CPZ5_TRYCC Uncharacterized protein OS=Trypanosoma cruzi (strain CL Brener) GN=Tc00.1047053503433.20 PE=4 SV=1;>tr|V5BL18|V5BL18_TRYCR Uncharacterized protein OS=Trypanosoma cruzi Dm28c GN=TCDM_04505 PE=4 SV=1;>tr|Q4E3B5|Q4E3B5_TRYCC Uncharacte	5	8	56.6	60.587	0	0.0871692	0.0971772	0	0.069035	0.0627125
tr|Q4CPJ9|Q4CPJ9_TRYCC;tr|Q5KTV4|Q5KTV4_TRYCR;tr|V5B7D4|V5B7D4_TRYCR;tr|Q4DQQ7|Q4DQQ7_TRYCC;tr|K2MR18|K2MR18_TRYCR	>tr|Q4CPJ9|Q4CPJ9_TRYCC Valyl-tRNA synthetase, putative (Fragment) OS=Trypanosoma cruzi (strain CL Brener) GN=Tc00.1047053510443.9 PE=3 SV=1;>tr|Q5KTV4|Q5KTV4_TRYCR Valyl tRNA synthetase (Fragment) OS=Trypanosoma cruzi PE=4 SV=1;>tr|V5B7D4|V5B7D4_TRYCR Val	5	1	47.217	6.0027	0	0.00466881	0	0	0.00536165	0
tr|Q4CP71|Q4CP71_TRYCC	>tr|Q4CP71|Q4CP71_TRYCC Uncharacterized protein OS=Trypanosoma cruzi (strain CL Brener) GN=Tc00.1047053511363.10 PE=4 SV=1	1	15	85.629	12.416	0	0.0287866	0.0309647	0	0.0173989	0.0152497
tr|Q4CNR6|Q4CNR6_TRYCC;tr|K2MV19|K2MV19_TRYCR;tr|V5AVB0|V5AVB0_TRYCR	>tr|Q4CNR6|Q4CNR6_TRYCC ATP synthase, alpha chain, mitochondrial, putative (Fragment) OS=Trypanosoma cruzi (strain CL Brener) GN=Tc00.1047053510395.10 PE=4 SV=1;>tr|K2MV19|K2MV19_TRYCR ATPase alpha subunit, putative OS=Trypanosoma cruzi marinkellei GN=MOQ_	3	1	25.857	6.054	0	0	0	0	0	0
tr|Q4CNL2|Q4CNL2_TRYCC	>tr|Q4CNL2|Q4CNL2_TRYCC Surface protein TolT, putative OS=Trypanosoma cruzi (strain CL Brener) GN=Tc00.1047053504277.11 PE=4 SV=1	1	3	21.526	9.1344	0	0.00789295	0	0	0.0139444	0
tr|Q4CNL1|Q4CNL1_TRYCC	>tr|Q4CNL1|Q4CNL1_TRYCC Uncharacterized protein OS=Trypanosoma cruzi (strain CL Brener) GN=Tc00.1047053504277.20 PE=4 SV=1	1	3	30.887	60.443	0	0.0275487	0.0245543	0	0.0372196	0.0270314
tr|Q4CNF4|Q4CNF4_TRYCC	>tr|Q4CNF4|Q4CNF4_TRYCC 60S ribosomal protein L11, putative OS=Trypanosoma cruzi (strain CL Brener) GN=Tc00.1047053508197.10 PE=3 SV=1	1	2	22.259	17.849	0	0.0190967	0.00481431	0	0.0487336	0.0100113
tr|Q4CND9|Q4CND9_TRYCC;tr|Q4DTT7|Q4DTT7_TRYCC;tr|V5D460|V5D460_TRYCR	>tr|Q4CND9|Q4CND9_TRYCC Uncharacterized protein OS=Trypanosoma cruzi (strain CL Brener) GN=Tc00.1047053503561.10 PE=4 SV=1;>tr|Q4DTT7|Q4DTT7_TRYCC Uncharacterized protein OS=Trypanosoma cruzi (strain CL Brener) GN=Tc00.1047053504741.80 PE=4 SV=1;>tr|V5D460	4	4	55.311	24.755	0	0.028394	0	0	0.0203792	0
tr|Q4CN56|Q4CN56_TRYCC;tr|V5BSS4|V5BSS4_TRYCR;tr|Q4D085|Q4D085_TRYCC	>tr|Q4CN56|Q4CN56_TRYCC Uncharacterized protein OS=Trypanosoma cruzi (strain CL Brener) GN=Tc00.1047053511463.20 PE=4 SV=1;>tr|V5BSS4|V5BSS4_TRYCR Uncharacterized protein OS=Trypanosoma cruzi Dm28c GN=TCDM_03640 PE=4 SV=1;>tr|Q4D085|Q4D085_TRYCC Uncharacte	3	1	21.712	5.9701	0.156352	0	0	0.2722	0	0
tr|Q4CN04|Q4CN04_TRYCC;tr|K2MVB3|K2MVB3_TRYCR;tr|V5CHQ8|V5CHQ8_TRYCR;tr|Q4E2W0|Q4E2W0_TRYCC	>tr|Q4CN04|Q4CN04_TRYCC Glutamine synthetase, putative OS=Trypanosoma cruzi (strain CL Brener) GN=Tc00.1047053503405.10 PE=3 SV=1;>tr|K2MVB3|K2MVB3_TRYCR Glutamine synthetase, putative OS=Trypanosoma cruzi marinkellei GN=MOQ_000623 PE=3 SV=1;>tr|V5CHQ8|V5C	4	2	47.716	11.461	0	0.0020945	0.00695198	0	0.00267254	0.00722785
tr|Q4CMZ3|Q4CMZ3_TRYCC	>tr|Q4CMZ3|Q4CMZ3_TRYCC Uncharacterized protein (Fragment) OS=Trypanosoma cruzi (strain CL Brener) GN=Tc00.1047053446067.9 PE=4 SV=1	1	3	135.33	6.3681	0	0.00537526	0	0	0.00176363	0
tr|Q4CMU8|Q4CMU8_TRYCC;tr|K2NTH7|K2NTH7_TRYCR;tr|Q4D779|Q4D779_TRYCC	>tr|Q4CMU8|Q4CMU8_TRYCC NADH-dependent fumarate reductase, putative OS=Trypanosoma cruzi (strain CL Brener) GN=Tc00.1047053510215.10 PE=4 SV=1;>tr|K2NTH7|K2NTH7_TRYCR NADH-dependent fumarate reductase, putative OS=Trypanosoma cruzi marinkellei GN=MOQ_00389	13	3	124.79	17.435	0	0.00104964	0	0	0.000359805	0
tr|Q4CMS4|Q4CMS4_TRYCC;tr|Q4CQV5|Q4CQV5_TRYCC;tr|K2NGA5|K2NGA5_TRYCR	>tr|Q4CMS4|Q4CMS4_TRYCC Trichohyalin, putative (Fragment) OS=Trypanosoma cruzi (strain CL Brener) GN=Tc00.1047053511015.30 PE=4 SV=1;>tr|Q4CQV5|Q4CQV5_TRYCC Trichohyalin, putative OS=Trypanosoma cruzi (strain CL Brener) GN=Tc00.1047053511805.20 PE=4 SV=1;>	3	2	54.846	11.619	0	0.0210224	0.00847975	0	0.0344868	0.0113357
tr|Q4CMR1|Q4CMR1_TRYCC;tr|Q4D6C5|Q4D6C5_TRYCC	>tr|Q4CMR1|Q4CMR1_TRYCC Uncharacterized protein (Fragment) OS=Trypanosoma cruzi (strain CL Brener) GN=Tc00.1047053509577.9 PE=4 SV=1;>tr|Q4D6C5|Q4D6C5_TRYCC Uncharacterized protein (Fragment) OS=Trypanosoma cruzi (strain CL Brener) GN=Tc00.1047053506673.69	2	8	126.61	147.28	0	0.186293	0.117702	0	0.0701422	0.0361109
tr|Q4CM92|Q4CM92_TRYCC;tr|V5BG41|V5BG41_TRYCR	>tr|Q4CM92|Q4CM92_TRYCC Uncharacterized protein OS=Trypanosoma cruzi (strain CL Brener) GN=Tc00.1047053508955.20 PE=4 SV=1;>tr|V5BG41|V5BG41_TRYCR Uncharacterized protein OS=Trypanosoma cruzi Dm28c GN=TCDM_13854 PE=4 SV=1	4	3	26.658	17.412	0	0	0.00527584	0	0	0.00759481
tr|Q4CLW3|Q4CLW3_TRYCC;tr|Q4CWB6|Q4CWB6_TRYCC;tr|V5B7W6|V5B7W6_TRYCR;tr|K2NHG2|K2NHG2_TRYCR	>tr|Q4CLW3|Q4CLW3_TRYCC Trifunctional enzyme alpha subunit, mitochondrial-like protein, putative (Fragment) OS=Trypanosoma cruzi (strain CL Brener) GN=Tc00.1047053509701.10 PE=4 SV=1;>tr|Q4CWB6|Q4CWB6_TRYCC Trifunctional enzyme alpha subunit, mitochondrial	4	2	75.686	11.696	0	0.00743784	0.00748921	0	0.00488073	0.0040046
tr|Q4CLP9|Q4CLP9_TRYCC;tr|Q4D0N7|Q4D0N7_TRYCC;tr|Q4DIF6|Q4DIF6_TRYCC;tr|Q01530|Q01530_TRYCR;tr|K2LTU6|K2LTU6_TRYCR;tr|B5U6T6|B5U6T6_TRYCR	>tr|Q4CLP9|Q4CLP9_TRYCC Paraxonemal rod protein PAR2, putative (Fragment) OS=Trypanosoma cruzi (strain CL Brener) GN=Tc00.1047053434931.10 PE=4 SV=1;>tr|Q4D0N7|Q4D0N7_TRYCC 69 kDa paraflagellar rod protein, putative (Fragment) OS=Trypanosoma cruzi (strain	6	1	31.355	6.2169	0	0	0	0	0	0
tr|Q4CLP5|Q4CLP5_TRYCC;tr|Q4CSK6|Q4CSK6_TRYCC;tr|Q4CLT3|Q4CLT3_TRYCC;tr|Q4CLP6|Q4CLP6_TRYCC;tr|K2MV43|K2MV43_TRYCR;tr|K2LU60|K2LU60_TRYCR;tr|Q4E349|Q4E349_TRYCC;tr|Q4DTG3|Q4DTG3_TRYCC;tr|V5BCY2|V5BCY2_TRYCR	>tr|Q4CLP5|Q4CLP5_TRYCC Uncharacterized protein (Fragment) OS=Trypanosoma cruzi (strain CL Brener) GN=Tc00.1047053511687.19 PE=4 SV=1;>tr|Q4CSK6|Q4CSK6_TRYCC Uncharacterized protein OS=Trypanosoma cruzi (strain CL Brener) GN=Tc00.1047053509141.40 PE=4 SV=1	9	3	27.374	19.145	0	0.00645082	0.0122949	0	0.0113968	0.0177001
tr|Q4CL55|Q4CL55_TRYCC;tr|Q95NM3|Q95NM3_TRYCR;tr|Q0IK04|Q0IK04_TRYCR;tr|I6LED5|I6LED5_TRYCR;tr|I6LED2|I6LED2_TRYCR;tr|I6LEC6|I6LEC6_TRYCR;sp|P28593|TYTR_TRYCR	>tr|Q4CL55|Q4CL55_TRYCC Trypanothione reductase, putative (Fragment) OS=Trypanosoma cruzi (strain CL Brener) GN=Tc00.1047053484299.10 PE=4 SV=1;>tr|Q95NM3|Q95NM3_TRYCR Trypanothione reductase (Fragment) OS=Trypanosoma cruzi GN=TR PE=3 SV=1;>tr|Q0IK04|Q0IK0	7	1	20.442	8.2672	0	0.00506837	0	0	0.0166297	0
tr|Q4CL28|Q4CL28_TRYCC;tr|Q4CN30|Q4CN30_TRYCC;tr|K2MLU3|K2MLU3_TRYCR	>tr|Q4CL28|Q4CL28_TRYCC FtsJ cell division protein, putative (Fragment) OS=Trypanosoma cruzi (strain CL Brener) GN=Tc00.1047053511619.5 PE=3 SV=1;>tr|Q4CN30|Q4CN30_TRYCC FtsJ cell division protein, putative (Fragment) OS=Trypanosoma cruzi (strain CL Brener	3	1	23.544	5.8603	0	0.00283032	0	0	0.00650048	0
tr|Q4CKX9|Q4CKX9_TRYCC	>tr|Q4CKX9|Q4CKX9_TRYCC Uncharacterized protein (Fragment) OS=Trypanosoma cruzi (strain CL Brener) GN=Tc00.1047053509781.10 PE=4 SV=1	1	3	48.344	18.974	0	0.0155578	0	0	0.017866	0
tr|Q4CKW4|Q4CKW4_TRYCC;tr|V5BAI0|V5BAI0_TRYCR;tr|Q4CSK3|Q4CSK3_TRYCC;tr|K2MHT5|K2MHT5_TRYCR	>tr|Q4CKW4|Q4CKW4_TRYCC Uncharacterized protein (Fragment) OS=Trypanosoma cruzi (strain CL Brener) GN=Tc00.1047053413977.10 PE=4 SV=1;>tr|V5BAI0|V5BAI0_TRYCR Uncharacterized protein OS=Trypanosoma cruzi Dm28c GN=TCDM_07183 PE=4 SV=1;>tr|Q4CSK3|Q4CSK3_TRYCC	4	1	30.669	5.9717	0	0	0	0	0	0
tr|Q4CKC2|Q4CKC2_TRYCC;tr|K2LXK1|K2LXK1_TRYCR	>tr|Q4CKC2|Q4CKC2_TRYCC Uncharacterized protein (Fragment) OS=Trypanosoma cruzi (strain CL Brener) GN=Tc00.1047053414517.9 PE=4 SV=1;>tr|K2LXK1|K2LXK1_TRYCR Uncharacterized protein OS=Trypanosoma cruzi marinkellei GN=MOQ_008878 PE=4 SV=1	2	2	43.86	6.2093	0	0	0	0	0	0
tr|Q4CKC0|Q4CKC0_TRYCC	>tr|Q4CKC0|Q4CKC0_TRYCC Uncharacterized protein (Fragment) OS=Trypanosoma cruzi (strain CL Brener) GN=Tc00.1047053417797.9 PE=4 SV=1	1	7	31.957	12.756	0	0.0382923	0	0	0.0517333	0
tr|Q4CKA3|Q4CKA3_TRYCC;tr|V5DJX0|V5DJX0_TRYCR	>tr|Q4CKA3|Q4CKA3_TRYCC Uncharacterized protein (Fragment) OS=Trypanosoma cruzi (strain CL Brener) GN=Tc00.1047053410243.10 PE=4 SV=1;>tr|V5DJX0|V5DJX0_TRYCR Uncharacterized protein OS=Trypanosoma cruzi Dm28c GN=TCDM_03603 PE=4 SV=1	2	1	18.925	6.3749	0	0.0025205	0	0	0.00526258	0
tr|Q27880|Q27880_TRYCR;tr|V5BEW0|V5BEW0_TRYCR;tr|Q4CWE9|Q4CWE9_TRYCC;tr|Q4D0J9|Q4D0J9_TRYCC;tr|Q4CZH3|Q4CZH3_TRYCC	>tr|Q27880|Q27880_TRYCR Histone H3 OS=Trypanosoma cruzi PE=2 SV=1;>tr|V5BEW0|V5BEW0_TRYCR Histone H3 OS=Trypanosoma cruzi Dm28c GN=TCDM_14033 PE=3 SV=1;>tr|Q4CWE9|Q4CWE9_TRYCC Histone H3, putative OS=Trypanosoma cruzi (strain CL Brener) GN=Tc00.10470535059	5	2	14.769	138.93	0.0466241	0.441054	0.449119	0.162339	1.68833	1.40079
tr|Q26953|Q26953_TRYCR;tr|Q4DYH7|Q4DYH7_TRYCC;tr|V5DH06|V5DH06_TRYCR;tr|K2N7G1|K2N7G1_TRYCR	>tr|Q26953|Q26953_TRYCR TCJ3 protein OS=Trypanosoma cruzi GN=TCJ3 PE=3 SV=1;>tr|Q4DYH7|Q4DYH7_TRYCC Chaperone DnaJ protein, putative OS=Trypanosoma cruzi (strain CL Brener) GN=Tc00.1047053511367.138 PE=3 SV=1;>tr|V5DH06|V5DH06_TRYCR Putative chaperone DNAJ	4	4	43.48	25.833	0	0.0141957	0	0	0.0155258	0
tr|Q26921|Q26921_TRYCR;tr|B9V412|B9V412_TRYCR;tr|Q04946|Q04946_TRYCR;tr|Q4CLF8|Q4CLF8_TRYCC;tr|Q4CS87|Q4CS87_TRYCC;tr|K2MS01|K2MS01_TRYCR;tr|Q4CPQ6|Q4CPQ6_TRYCC	>tr|Q26921|Q26921_TRYCR Flagellar repetitive antigen (FRA) protein (Fragment) OS=Trypanosoma cruzi PE=4 SV=1;>tr|B9V412|B9V412_TRYCR Antigen (Fragment) OS=Trypanosoma cruzi GN=RP1 PE=4 SV=1;>tr|Q04946|Q04946_TRYCR Cytoskeleton assocociated protein (Fragmen	7	1	7.8778	6.4993	0	0.0160212	0	0	0.183979	0
tr|Q1L1I2|Q1L1I2_TRYCR;tr|Q4DRI4|Q4DRI4_TRYCC;tr|Q8MXD4|Q8MXD4_TRYCR;tr|Q4DRI5|Q4DRI5_TRYCC;tr|Q4D1Q2|Q4D1Q2_TRYCC;tr|Q4CTX1|Q4CTX1_TRYCC;tr|Q4CTX0|Q4CTX0_TRYCC;tr|Q4CS05|Q4CS05_TRYCC;sp|P07749|FCA1_TRYCR;tr|Q4CS04|Q4CS04_TRYCC;tr|Q4CTX2|Q4CTX2_TRYCC;tr|K2PDG2|K2PDG2_TRYCR;tr|B5U6U1|B5U6U1_TRYCR;tr|V5D941|V5D941_TRYCR;tr|Q4CTW9|Q4CTW9_TRYCC	>tr|Q1L1I2|Q1L1I2_TRYCR Tc24 protein (Fragment) OS=Trypanosoma cruzi PE=4 SV=1;>tr|Q4DRI4|Q4DRI4_TRYCC Flagellar calcium-binding protein, putative (Fragment) OS=Trypanosoma cruzi (strain CL Brener) GN=Tc00.1047053507491.162 PE=4 SV=1;>tr|Q8MXD4|Q8MXD4_TRYC	15	4	19.463	24.886	0	0.0287786	0.0232696	0	0.110159	0.0725813
tr|P90596|P90596_TRYCR;tr|Q8T2X9|Q8T2X9_TRYCR;tr|Q4DYB1|Q4DYB1_TRYCC;tr|Q4DYB0|Q4DYB0_TRYCC;tr|Q4DYA8|Q4DYA8_TRYCC;tr|Q4CYH8|Q4CYH8_TRYCC;tr|Q27794|Q27794_TRYCR;sp|P35066|H2A_TRYCR;tr|Q4CYH9|Q4CYH9_TRYCC;tr|O02617|O02617_TRYCR	>tr|P90596|P90596_TRYCR Histone H2A (Fragment) OS=Trypanosoma cruzi PE=2 SV=1;>tr|Q8T2X9|Q8T2X9_TRYCR Histone H2A OS=Trypanosoma cruzi GN=Tcc2i18.9 PE=3 SV=1;>tr|Q4DYB1|Q4DYB1_TRYCC Histone H2A OS=Trypanosoma cruzi (strain CL Brener) GN=Tc00.1047053511817.	12	4	12.654	16.969	0.0283734	0.0384699	0.0722189	0.098789	0.147256	0.225256
tr|O96649|O96649_TRYCR;tr|Q4CM38|Q4CM38_TRYCC;tr|O97466|O97466_TRYCR	>tr|O96649|O96649_TRYCR TolT3 OS=Trypanosoma cruzi GN=tolT3 PE=4 SV=1;>tr|Q4CM38|Q4CM38_TRYCC Surface protein TolT OS=Trypanosoma cruzi (strain CL Brener) GN=Tc00.1047053508767.20 PE=4 SV=1;>tr|O97466|O97466_TRYCR TolT1 OS=Trypanosoma cruzi GN=tolT2 PE=4 S	7	3	32.948	37.662	0	0.024134	0.0120392	0	0.0346432	0.0140815
tr|O96497|O96497_TRYCR;tr|Q4DRR3|Q4DRR3_TRYCC	>tr|O96497|O96497_TRYCR Putative RNA-helicase OS=Trypanosoma cruzi PE=2 SV=1;>tr|Q4DRR3|Q4DRR3_TRYCC ATP-dependent RNA helicase, putative OS=Trypanosoma cruzi (strain CL Brener) GN=Tc00.1047053506739.90 PE=4 SV=1	2	1	76.209	7.2856	0	0	0	0	0	0
tr|O77233|O77233_TRYCR;tr|Q95V86|Q95V86_TRYCR;tr|Q4D8U6|Q4D8U6_TRYCC	>tr|O77233|O77233_TRYCR Poly-zinc finger protein 1 OS=Trypanosoma cruzi GN=PZFP1 PE=4 SV=1;>tr|Q95V86|Q95V86_TRYCR Zinc finger protein PDZ5 OS=Trypanosoma cruzi PE=2 SV=1;>tr|Q4D8U6|Q4D8U6_TRYCC Universal minicircle sequence binding protein (UMSBP) OS=Tryp	3	7	20.421	12.212	0	0.0356588	0	0	0.0629989	0
tr|K2PCJ0|K2PCJ0_TRYCR;tr|Q4D6H3|Q4D6H3_TRYCC;tr|V5BDS3|V5BDS3_TRYCR	>tr|K2PCJ0|K2PCJ0_TRYCR Uncharacterized protein OS=Trypanosoma cruzi marinkellei GN=MOQ_001005 PE=4 SV=1;>tr|Q4D6H3|Q4D6H3_TRYCC Uncharacterized protein OS=Trypanosoma cruzi (strain CL Brener) GN=Tc00.1047053509247.30 PE=4 SV=1;>tr|V5BDS3|V5BDS3_TRYCR Unch	4	3	261.92	22.193	0	0.00950763	0.00766266	0	0.00176102	0.00115648
tr|K2PAC0|K2PAC0_TRYCR;tr|Q4D277|Q4D277_TRYCC;tr|K2LTZ6|K2LTZ6_TRYCR	>tr|K2PAC0|K2PAC0_TRYCR Dynein heavy chain, cytosolic, putative (Fragment) OS=Trypanosoma cruzi marinkellei GN=MOQ_001768 PE=4 SV=1;>tr|Q4D277|Q4D277_TRYCC Uncharacterized protein (Fragment) OS=Trypanosoma cruzi (strain CL Brener) GN=Tc00.1047053509963.10	3	2	22.995	6.2304	0	0.0112544	0.015674	0	0.0234985	0.0266671
tr|K2PAB1|K2PAB1_TRYCR	>tr|K2PAB1|K2PAB1_TRYCR Uncharacterized protein OS=Trypanosoma cruzi marinkellei GN=MOQ_001778 PE=4 SV=1	1	1	171.62	7.1096	0	0.00763268	0	0	0.00257799	0
tr|K2NXU8|K2NXU8_TRYCR	>tr|K2NXU8|K2NXU8_TRYCR snoRNP protein GAR1, putative OS=Trypanosoma cruzi marinkellei GN=MOQ_002450 PE=4 SV=1	1	1	19.742	6.7455	0	0.0122146	0.0224014	0	0.0350665	0.0524049
tr|K2NWH0|K2NWH0_TRYCR;tr|Q4JL71|Q4JL71_TRYCR;tr|Q4D7N5|Q4D7N5_TRYCC;tr|Q4CLW6|Q4CLW6_TRYCC;tr|A8W341|A8W341_TRYCR	>tr|K2NWH0|K2NWH0_TRYCR Zinc finger protein 2, putative OS=Trypanosoma cruzi marinkellei GN=MOQ_002873 PE=4 SV=1;>tr|Q4JL71|Q4JL71_TRYCR Zinc finger protein OS=Trypanosoma cruzi GN=ZFP2a PE=4 SV=1;>tr|Q4D7N5|Q4D7N5_TRYCC Zinc finger protein 2, putative OS=	5	2	19.99	13.895	0	0.0266766	0.026621	0	0.0875267	0.0711727
tr|K2NWA3|K2NWA3_TRYCR	>tr|K2NWA3|K2NWA3_TRYCR Uncharacterized protein OS=Trypanosoma cruzi marinkellei GN=MOQ_002949 PE=4 SV=1	1	1	111.09	6.1053	0	0	0	0	0	0
tr|K2NW29|K2NW29_TRYCR	>tr|K2NW29|K2NW29_TRYCR Pumilio-repeat, RNA-binding protein, putative OS=Trypanosoma cruzi marinkellei GN=MOQ_000529 PE=4 SV=1	1	1	77.497	6.093	0	0.00318888	0.00819903	0	0.00261574	0.00548019
tr|K2NVT3|K2NVT3_TRYCR;tr|V5BXW3|V5BXW3_TRYCR;tr|Q4DAG3|Q4DAG3_TRYCC;tr|Q4DZ16|Q4DZ16_TRYCC	>tr|K2NVT3|K2NVT3_TRYCR Uncharacterized protein OS=Trypanosoma cruzi marinkellei GN=MOQ_000693 PE=4 SV=1;>tr|V5BXW3|V5BXW3_TRYCR Uncharacterized protein OS=Trypanosoma cruzi Dm28c GN=TCDM_01920 PE=4 SV=1;>tr|Q4DAG3|Q4DAG3_TRYCC Uncharacterized protein OS=T	4	3	69.568	16.957	0	0.0121339	0	0	0.00870881	0
tr|K2NUY6|K2NUY6_TRYCR	>tr|K2NUY6|K2NUY6_TRYCR Uncharacterized protein OS=Trypanosoma cruzi marinkellei GN=MOQ_003344 PE=4 SV=1	1	11	81.288	34.826	0	0.0173112	0.0281998	0	0.00993965	0.0131943
tr|K2NSM7|K2NSM7_TRYCR	>tr|K2NSM7|K2NSM7_TRYCR Uncharacterized protein OS=Trypanosoma cruzi marinkellei GN=MOQ_004183 PE=4 SV=1	1	2	55.752	5.8717	0	0	0	0	0	0
tr|K2NR39|K2NR39_TRYCR;tr|Q4DCC6|Q4DCC6_TRYCC;tr|V5BSB1|V5BSB1_TRYCR;tr|Q4DYL2|Q4DYL2_TRYCC	>tr|K2NR39|K2NR39_TRYCR RNA-binding protein, putative OS=Trypanosoma cruzi marinkellei GN=MOQ_004770 PE=4 SV=1;>tr|Q4DCC6|Q4DCC6_TRYCC RNA-binding protein, putative OS=Trypanosoma cruzi (strain CL Brener) GN=Tc00.1047053508895.60 PE=4 SV=1;>tr|V5BSB1|V5BSB	4	3	47.776	24.32	0	0.0267835	0.013567	0	0.0292923	0.0120909
tr|K2NM15|K2NM15_TRYCR;tr|Q4DIX2|Q4DIX2_TRYCC	>tr|K2NM15|K2NM15_TRYCR Uncharacterized protein OS=Trypanosoma cruzi marinkellei GN=MOQ_000967 PE=4 SV=1;>tr|Q4DIX2|Q4DIX2_TRYCC Uncharacterized protein OS=Trypanosoma cruzi (strain CL Brener) GN=Tc00.1047053506287.120 PE=4 SV=1	2	1	66.896	15.107	0	0.00541626	0	0	0.00428938	0
tr|K2NLX4|K2NLX4_TRYCR	>tr|K2NLX4|K2NLX4_TRYCR Glucose-regulated protein 78, putative OS=Trypanosoma cruzi marinkellei GN=MOQ_001012 PE=3 SV=1	1	6	70.699	27.031	0	0.0134812	0.00727293	0	0.00998811	0.00439082
tr|K2NLU7|K2NLU7_TRYCR;tr|Q4DEK0|Q4DEK0_TRYCC;tr|V5DR11|V5DR11_TRYCR;tr|Q4D912|Q4D912_TRYCC	>tr|K2NLU7|K2NLU7_TRYCR Uncharacterized protein OS=Trypanosoma cruzi marinkellei GN=MOQ_001049 PE=4 SV=1;>tr|Q4DEK0|Q4DEK0_TRYCC Uncharacterized protein OS=Trypanosoma cruzi (strain CL Brener) GN=Tc00.1047053503899.70 PE=4 SV=1;>tr|V5DR11|V5DR11_TRYCR Unch	4	2	56.472	13.531	0	0.00475375	0	0	0.00389924	0
tr|K2NK90|K2NK90_TRYCR;tr|Q4CQX6|Q4CQX6_TRYCC;tr|V5B885|V5B885_TRYCR;tr|Q4DCX9|Q4DCX9_TRYCC	>tr|K2NK90|K2NK90_TRYCR Uncharacterized protein OS=Trypanosoma cruzi marinkellei GN=MOQ_001665 PE=4 SV=1;>tr|Q4CQX6|Q4CQX6_TRYCC Uncharacterized protein OS=Trypanosoma cruzi (strain CL Brener) GN=Tc00.1047053460747.20 PE=4 SV=1;>tr|V5B885|V5B885_TRYCR Unch	4	1	86.665	6.225	0	0.00232139	0	0	0.00130043	0
tr|K2NJR1|K2NJR1_TRYCR	>tr|K2NJR1|K2NJR1_TRYCR Basal body component, putative OS=Trypanosoma cruzi marinkellei GN=MOQ_000118 PE=4 SV=1	1	27	165.2	13.082	0	0.0345878	0	0	0.00945719	0
tr|K2NIH9|K2NIH9_TRYCR	>tr|K2NIH9|K2NIH9_TRYCR Myosin heavy chain MYA2-related, putative OS=Trypanosoma cruzi marinkellei GN=MOQ_000594 PE=4 SV=1	1	1	144.09	5.9569	0	0	0	0	0	0
tr|K2NIG9|K2NIG9_TRYCR	>tr|K2NIG9|K2NIG9_TRYCR Uncharacterized protein OS=Trypanosoma cruzi marinkellei GN=MOQ_000611 PE=4 SV=1	1	1	100.65	6.0212	0	0.0290484	0.0325686	0	0.0185322	0.016931
tr|K2NHE4|K2NHE4_TRYCR	>tr|K2NHE4|K2NHE4_TRYCR Uncharacterized protein OS=Trypanosoma cruzi marinkellei GN=MOQ_007870 PE=4 SV=1	1	1	58.965	-2	0.0257685	0	0	0.0215329	0	0
tr|K2NG80|K2NG80_TRYCR;tr|Q4E3R8|Q4E3R8_TRYCC	>tr|K2NG80|K2NG80_TRYCR Uncharacterized protein OS=Trypanosoma cruzi marinkellei GN=MOQ_008282 PE=4 SV=1;>tr|Q4E3R8|Q4E3R8_TRYCC Uncharacterized protein OS=Trypanosoma cruzi (strain CL Brener) GN=Tc00.1047053506401.250 PE=4 SV=1	2	1	53.494	-2	0	0	0.00410514	0	0	0.00320115
tr|K2NEU4|K2NEU4_TRYCR;tr|K2NKF0|K2NKF0_TRYCR;tr|K2MRH8|K2MRH8_TRYCR;tr|K2NFX7|K2NFX7_TRYCR;tr|K2N2M6|K2N2M6_TRYCR	>tr|K2NEU4|K2NEU4_TRYCR Lipase, putative (Fragment) OS=Trypanosoma cruzi marinkellei GN=MOQ_008752 PE=4 SV=1;>tr|K2NKF0|K2NKF0_TRYCR Lipase, putative OS=Trypanosoma cruzi marinkellei GN=MOQ_001584 PE=4 SV=1;>tr|K2MRH8|K2MRH8_TRYCR Lipase, putative (Fragmen	5	1	23.394	6.58	0	0	0	0	0	0
tr|K2NEG6|K2NEG6_TRYCR;tr|V5BQQ6|V5BQQ6_TRYCR;tr|Q4E246|Q4E246_TRYCC	>tr|K2NEG6|K2NEG6_TRYCR Uncharacterized protein OS=Trypanosoma cruzi marinkellei GN=MOQ_002774 PE=4 SV=1;>tr|V5BQQ6|V5BQQ6_TRYCR Uncharacterized protein OS=Trypanosoma cruzi Dm28c GN=TCDM_02643 PE=4 SV=1;>tr|Q4E246|Q4E246_TRYCC Uncharacterized protein OS=T	4	3	100.42	17.844	0	0.01043	0.00628066	0	0.00598888	0.00293863
tr|K2NE30|K2NE30_TRYCR;tr|V5AUF3|V5AUF3_TRYCR;tr|Q4DYD9|Q4DYD9_TRYCC;tr|O96684|O96684_TRYCR	>tr|K2NE30|K2NE30_TRYCR Stress-induced protein sti1, putative OS=Trypanosoma cruzi marinkellei GN=MOQ_009009 PE=4 SV=1;>tr|V5AUF3|V5AUF3_TRYCR Stress-induced protein sti1 OS=Trypanosoma cruzi Dm28c GN=TCDM_07494 PE=4 SV=1;>tr|Q4DYD9|Q4DYD9_TRYCC Stress-ind	4	8	63.108	63.355	0	0.0494271	0.0206565	0	0.0333888	0.0113705
tr|K2NCA4|K2NCA4_TRYCR;tr|Q4D8V9|Q4D8V9_TRYCC;tr|Q4DB79|Q4DB79_TRYCC	>tr|K2NCA4|K2NCA4_TRYCR Uncharacterized protein OS=Trypanosoma cruzi marinkellei GN=MOQ_009658 PE=4 SV=1;>tr|Q4D8V9|Q4D8V9_TRYCC Uncharacterized protein OS=Trypanosoma cruzi (strain CL Brener) GN=Tc00.1047053507547.70 PE=4 SV=1;>tr|Q4DB79|Q4DB79_TRYCC Unch	3	2	77.621	11.104	0	0.00413744	0	0	0.00263963	0
tr|K2NAX7|K2NAX7_TRYCR	>tr|K2NAX7|K2NAX7_TRYCR Phosphatidylinositol (3,5) kinase, putative OS=Trypanosoma cruzi marinkellei GN=MOQ_004131 PE=4 SV=1	1	1	166.9	6.3591	0	0	0	0	0	0
tr|K2N9E1|K2N9E1_TRYCR;tr|V5BEE5|V5BEE5_TRYCR;tr|Q4D3L5|Q4D3L5_TRYCC	>tr|K2N9E1|K2N9E1_TRYCR Uncharacterized protein OS=Trypanosoma cruzi marinkellei GN=MOQ_004695 PE=4 SV=1;>tr|V5BEE5|V5BEE5_TRYCR Uncharacterized protein OS=Trypanosoma cruzi Dm28c GN=TCDM_05337 PE=4 SV=1;>tr|Q4D3L5|Q4D3L5_TRYCC Uncharacterized protein OS=T	3	1	60.694	7.6629	0	0	0	0	0	0
tr|K2N655|K2N655_TRYCR;tr|Q9NIV9|Q9NIV9_TRYCR;tr|Q4DG83|Q4DG83_TRYCC	>tr|K2N655|K2N655_TRYCR Serine/threonine-protein phosphatase OS=Trypanosoma cruzi marinkellei GN=MOQ_002668 PE=3 SV=1;>tr|Q9NIV9|Q9NIV9_TRYCR Serine/threonine-protein phosphatase OS=Trypanosoma cruzi GN=PP1alpha PE=3 SV=1;>tr|Q4DG83|Q4DG83_TRYCC Serine/thr	3	1	34.072	7.0189	0	0	0	0	0	0
tr|K2N5V0|K2N5V0_TRYCR	>tr|K2N5V0|K2N5V0_TRYCR Formin, putative OS=Trypanosoma cruzi marinkellei GN=MOQ_006196 PE=4 SV=1	1	3	63.13	18.664	0	0.0446863	0.0925229	0	0.0331066	0.0558567
tr|K2N1W9|K2N1W9_TRYCR;tr|V5BND8|V5BND8_TRYCR;tr|Q4E322|Q4E322_TRYCC;tr|Q4DT16|Q4DT16_TRYCC	>tr|K2N1W9|K2N1W9_TRYCR ATP-dependent RNA helicase, putative OS=Trypanosoma cruzi marinkellei GN=MOQ_002628 PE=4 SV=1;>tr|V5BND8|V5BND8_TRYCR ATP-dependent RNA helicase OS=Trypanosoma cruzi Dm28c GN=TCDM_03551 PE=4 SV=1;>tr|Q4E322|Q4E322_TRYCC ATP-dependen	4	1	156.53	5.9316	0	0	0	0	0	0
tr|K2N1W5|K2N1W5_TRYCR;tr|V5DHD7|V5DHD7_TRYCR;tr|Q4E3B2|Q4E3B2_TRYCC	>tr|K2N1W5|K2N1W5_TRYCR Uncharacterized protein OS=Trypanosoma cruzi marinkellei GN=MOQ_004190 PE=4 SV=1;>tr|V5DHD7|V5DHD7_TRYCR Uncharacterized protein OS=Trypanosoma cruzi Dm28c GN=TCDM_04510 PE=4 SV=1;>tr|Q4E3B2|Q4E3B2_TRYCC Uncharacterized protein OS=T	3	1	90.503	8.3272	0	0	0.0131405	0	0	0.00599812
tr|K2N0K4|K2N0K4_TRYCR;sp|Q4E657|PFKA_TRYCC	>tr|K2N0K4|K2N0K4_TRYCR ATP-dependent 6-phosphofructokinase OS=Trypanosoma cruzi marinkellei GN=pfk PE=3 SV=1;>sp|Q4E657|PFKA_TRYCC ATP-dependent 6-phosphofructokinase OS=Trypanosoma cruzi (strain CL Brener) GN=pfk PE=1 SV=1	2	1	53.528	5.8913	0	0	0	0	0	0
tr|K2MXT6|K2MXT6_TRYCR;tr|K2NN13|K2NN13_TRYCR;tr|Q4E2W6|Q4E2W6_TRYCC;tr|Q9BMP1|Q9BMP1_TRYCR;tr|Q4D169|Q4D169_TRYCC;tr|Q4D167|Q4D167_TRYCC;tr|Q4E2W4|Q4E2W4_TRYCC	>tr|K2MXT6|K2MXT6_TRYCR 60S ribosomal protein L19, putative (Fragment) OS=Trypanosoma cruzi marinkellei GN=MOQ_009167 PE=3 SV=1;>tr|K2NN13|K2NN13_TRYCR 60S ribosomal protein L19, putative OS=Trypanosoma cruzi marinkellei GN=MOQ_000626 PE=3 SV=1;>tr|Q4E2W6|	7	1	26.14	7.4566	0	0	0.0237934	0	0	0.0742149
tr|K2MXK4|K2MXK4_TRYCR;tr|Q4CU30|Q4CU30_TRYCC;tr|V5AU06|V5AU06_TRYCR;tr|Q4CNK1|Q4CNK1_TRYCC	>tr|K2MXK4|K2MXK4_TRYCR Nucleolar protein, putative OS=Trypanosoma cruzi marinkellei GN=MOQ_009235 PE=4 SV=1;>tr|Q4CU30|Q4CU30_TRYCC Nucleolar protein, putative (Fragment) OS=Trypanosoma cruzi (strain CL Brener) GN=Tc00.1047053511573.58 PE=4 SV=1;>tr|V5AU0	5	9	54.096	322.61	0	0.15479	0.132422	0	0.142208	0.0991335
tr|K2MVP9|K2MVP9_TRYCR;tr|V5BKG1|V5BKG1_TRYCR;tr|Q4E587|Q4E587_TRYCC	>tr|K2MVP9|K2MVP9_TRYCR TPR-repeat protein, putative OS=Trypanosoma cruzi marinkellei GN=MOQ_000452 PE=4 SV=1;>tr|V5BKG1|V5BKG1_TRYCR TPR-repeat protein OS=Trypanosoma cruzi Dm28c GN=TCDM_04700 PE=4 SV=1;>tr|Q4E587|Q4E587_TRYCC TPR-repeat protein, putative	3	1	79.389	6.0861	0	0.00315109	0	0	0.00180927	0
tr|K2MVM4|K2MVM4_TRYCR	>tr|K2MVM4|K2MVM4_TRYCR Uncharacterized protein OS=Trypanosoma cruzi marinkellei GN=MOQ_006436 PE=4 SV=1	1	1	29.727	8.2576	0	0.0039187	0	0	0.00692344	0
tr|K2MT64|K2MT64_TRYCR	>tr|K2MT64|K2MT64_TRYCR Uncharacterized protein OS=Trypanosoma cruzi marinkellei GN=MOQ_001339 PE=4 SV=1	1	2	86.007	22.793	0	0.0115701	0.0167489	0	0.00648116	0.00764508
tr|K2MSC0|K2MSC0_TRYCR	>tr|K2MSC0|K2MSC0_TRYCR Uncharacterized protein OS=Trypanosoma cruzi marinkellei GN=MOQ_001624 PE=4 SV=1	1	1	29.863	6.1909	0	0.00401285	0	0	0.00708937	0
tr|K2MPQ8|K2MPQ8_TRYCR	>tr|K2MPQ8|K2MPQ8_TRYCR Uncharacterized protein OS=Trypanosoma cruzi marinkellei GN=MOQ_007166 PE=4 SV=1	1	1	92.236	5.9208	0.134425	0	0.0858573	0.0561638	0	0.0321362
tr|K2MLA2|K2MLA2_TRYCR;tr|V5BTU8|V5BTU8_TRYCR;tr|Q4DAD2|Q4DAD2_TRYCC	>tr|K2MLA2|K2MLA2_TRYCR Uncharacterized protein (Fragment) OS=Trypanosoma cruzi marinkellei GN=MOQ_009827 PE=4 SV=1;>tr|V5BTU8|V5BTU8_TRYCR Uncharacterized protein OS=Trypanosoma cruzi Dm28c GN=TCDM_03311 PE=4 SV=1;>tr|Q4DAD2|Q4DAD2_TRYCC Uncharacterized p	3	2	80.502	11.74	0	0.00380038	0	0	0.00202986	0
tr|K2ML28|K2ML28_TRYCR;tr|V5DF84|V5DF84_TRYCR;tr|Q4D423|Q4D423_TRYCC;tr|Q4CQ11|Q4CQ11_TRYCC	>tr|K2ML28|K2ML28_TRYCR Uncharacterized protein OS=Trypanosoma cruzi marinkellei GN=MOQ_008412 PE=4 SV=1;>tr|V5DF84|V5DF84_TRYCR Uncharacterized protein OS=Trypanosoma cruzi Dm28c GN=TCDM_05427 PE=4 SV=1;>tr|Q4D423|Q4D423_TRYCC Uncharacterized protein OS=T	4	1	35.298	6.8686	0	0	0	0	0	0
tr|K2MKG8|K2MKG8_TRYCR;tr|V5BCP2|V5BCP2_TRYCR;tr|Q4DGY4|Q4DGY4_TRYCC;tr|Q4CMX5|Q4CMX5_TRYCC;tr|Q4DBL3|Q4DBL3_TRYCC	>tr|K2MKG8|K2MKG8_TRYCR Uncharacterized protein OS=Trypanosoma cruzi marinkellei GN=MOQ_008633 PE=4 SV=1;>tr|V5BCP2|V5BCP2_TRYCR Uncharacterized protein OS=Trypanosoma cruzi Dm28c GN=TCDM_06077 PE=4 SV=1;>tr|Q4DGY4|Q4DGY4_TRYCC Uncharacterized protein OS=T	5	2	78.998	14.427	0	0.0140087	0.0259406	0	0.00919281	0.0138703
tr|K2MHR5|K2MHR5_TRYCR;tr|D6QXI5|D6QXI5_TRYCR;tr|V5AYJ4|V5AYJ4_TRYCR;tr|Q4CNM5|Q4CNM5_TRYCC	>tr|K2MHR5|K2MHR5_TRYCR ATP-dependent Clp protease subunit, heat shock protein 100 (HSP100), putative OS=Trypanosoma cruzi marinkellei GN=MOQ_009649 PE=3 SV=1;>tr|D6QXI5|D6QXI5_TRYCR ClpB chaperone OS=Trypanosoma cruzi GN=HSP104 PE=3 SV=1;>tr|V5AYJ4|V5AYJ4	6	4	97.284	19.086	0	0.0118143	0	0	0.00542698	0
tr|K2M9N1|K2M9N1_TRYCR;tr|V5C2S4|V5C2S4_TRYCR;tr|Q4E4R8|Q4E4R8_TRYCC	>tr|K2M9N1|K2M9N1_TRYCR T-complex protein 1, eta subunit, putative OS=Trypanosoma cruzi marinkellei GN=MOQ_004396 PE=3 SV=1;>tr|V5C2S4|V5C2S4_TRYCR T-complex protein 1 OS=Trypanosoma cruzi Dm28c GN=TCDM_00106 PE=3 SV=1;>tr|Q4E4R8|Q4E4R8_TRYCC T-complex pro	3	1	61.183	6.5142	0	0.00198953	0	0	0.00126924	0
tr|K2M680|K2M680_TRYCR	>tr|K2M680|K2M680_TRYCR Uncharacterized protein OS=Trypanosoma cruzi marinkellei GN=MOQ_005745 PE=4 SV=1	1	2	65.77	6.2638	0	0	0.0483117	0	0	0.0334865
tr|K2M628|K2M628_TRYCR;tr|Q4D2Z8|Q4D2Z8_TRYCC;tr|V5BUC1|V5BUC1_TRYCR;tr|Q4CVR4|Q4CVR4_TRYCC	>tr|K2M628|K2M628_TRYCR Nucleosome assembly protein-like protein, putative OS=Trypanosoma cruzi marinkellei GN=MOQ_005808 PE=3 SV=1;>tr|Q4D2Z8|Q4D2Z8_TRYCC Nucleosome assembly protein-like protein, putative OS=Trypanosoma cruzi (strain CL Brener) GN=Tc00.1	4	1	37.392	6.3513	0	0.00269624	0	0	0.00412836	0
tr|K2M4S3|K2M4S3_TRYCR;tr|Q4E1M8|Q4E1M8_TRYCC;tr|V5BN65|V5BN65_TRYCR	>tr|K2M4S3|K2M4S3_TRYCR Kinesin, putative OS=Trypanosoma cruzi marinkellei GN=MOQ_006264 PE=4 SV=1;>tr|Q4E1M8|Q4E1M8_TRYCC Uncharacterized protein OS=Trypanosoma cruzi (strain CL Brener) GN=Tc00.1047053507093.300 PE=4 SV=1;>tr|V5BN65|V5BN65_TRYCR Kinesin O	3	7	30.206	71.325	0	0.066522	0.0643119	0	0.109129	0.0859707
tr|K2M4Q3|K2M4Q3_TRYCR;tr|V5B579|V5B579_TRYCR;tr|Q4DPV3|Q4DPV3_TRYCC	>tr|K2M4Q3|K2M4Q3_TRYCR RuvB-like helicase OS=Trypanosoma cruzi marinkellei GN=MOQ_006280 PE=3 SV=1;>tr|V5B579|V5B579_TRYCR RuvB-like helicase OS=Trypanosoma cruzi Dm28c GN=TCDM_02750 PE=3 SV=1;>tr|Q4DPV3|Q4DPV3_TRYCC RuvB-like helicase OS=Trypanosoma cruz	3	2	52.597	11.816	0	0.0103039	0	0	0.00910202	0
tr|K2M0E9|K2M0E9_TRYCR;tr|V5B9L7|V5B9L7_TRYCR;tr|Q6B9P3|Q6B9P3_TRYCR;tr|Q4DJB6|Q4DJB6_TRYCC	>tr|K2M0E9|K2M0E9_TRYCR 14-3-3 protein, putative OS=Trypanosoma cruzi marinkellei GN=MOQ_007817 PE=3 SV=1;>tr|V5B9L7|V5B9L7_TRYCR 14-3-3 protein OS=Trypanosoma cruzi Dm28c GN=TCDM_07580 PE=3 SV=1;>tr|Q6B9P3|Q6B9P3_TRYCR 14-3-3 protein OS=Trypanosoma cruzi	4	2	27.538	12.868	0	0.00670335	0	0	0.0109969	0
tr|K2LZ01|K2LZ01_TRYCR;tr|Q4DIZ9|Q4DIZ9_TRYCC;tr|K2N0S2|K2N0S2_TRYCR	>tr|K2LZ01|K2LZ01_TRYCR 40S ribosomal protein S2, putative (Fragment) OS=Trypanosoma cruzi marinkellei GN=MOQ_008343 PE=3 SV=1;>tr|Q4DIZ9|Q4DIZ9_TRYCC 40S ribosomal protein S2, putative OS=Trypanosoma cruzi (strain CL Brener) GN=Tc00.1047053503833.40 PE=3	3	3	28.444	27.02	0	0.0163057	0	0	0.0220297	0
tr|K2LYS7|K2LYS7_TRYCR	>tr|K2LYS7|K2LYS7_TRYCR Paraflagellar rod component par4, putative OS=Trypanosoma cruzi marinkellei GN=MOQ_008431 PE=4 SV=1	1	5	68.16	38.584	0	0.0222537	0.012278	0	0.0150326	0.00675817
tr|G4WJZ7|G4WJZ7_TRYCR;tr|V5BUN6|V5BUN6_TRYCR;tr|Q4DW90|Q4DW90_TRYCC;tr|Q4D252|Q4D252_TRYCC	>tr|G4WJZ7|G4WJZ7_TRYCR U3 small nucleolar ribonucleoprotein protein MPP10 (Fragment) OS=Trypanosoma cruzi PE=4 SV=2;>tr|V5BUN6|V5BUN6_TRYCR U3 small nucleolar ribonucleo protein MPP10 OS=Trypanosoma cruzi Dm28c GN=TCDM_03035 PE=4 SV=1;>tr|Q4DW90|Q4DW90_TR	4	1	8.6026	6.179	0	0	0	0	0	0
tr|G4WJX2|G4WJX2_TRYCR;tr|V5C2V4|V5C2V4_TRYCR;tr|Q6WAT5|Q6WAT5_TRYCR;tr|Q6WAT4|Q6WAT4_TRYCR;tr|Q4D0X5|Q4D0X5_TRYCC;tr|K2NA16|K2NA16_TRYCR;tr|Q4DU92|Q4DU92_TRYCC	>tr|G4WJX2|G4WJX2_TRYCR 6-phosphogluconate dehydrogenase (Fragment) OS=Trypanosoma cruzi PE=4 SV=1;>tr|V5C2V4|V5C2V4_TRYCR 6-phosphogluconate dehydrogenase, decarboxylating OS=Trypanosoma cruzi Dm28c GN=TCDM_00158 PE=3 SV=1;>tr|Q6WAT5|Q6WAT5_TRYCR 6-phosph	7	3	22.635	17.646	0	0.00897612	0	0	0.0187417	0
tr|C8CHD2|C8CHD2_TRYCR;tr|Q6T2D7|Q6T2D7_TRYCR;tr|Q6QR20|Q6QR20_TRYCR	>tr|C8CHD2|C8CHD2_TRYCR NUP-1 OS=Trypanosoma cruzi GN=NUP-1 PE=4 SV=1;>tr|Q6T2D7|Q6T2D7_TRYCR Tcr300 OS=Trypanosoma cruzi PE=4 SV=1;>tr|Q6QR20|Q6QR20_TRYCR NUP-1 OS=Trypanosoma cruzi GN=NUP-1 PE=4 SV=2	3	2	283.96	13.983	0	0.00528538	0.00819773	0	0.000628977	0.000794905
tr|B5U6U3|B5U6U3_TRYCR;tr|Q4CRF6|Q4CRF6_TRYCC;tr|H9AZH5|H9AZH5_TRYCR;tr|Q0IK13|Q0IK13_TRYCR;tr|I6LEC2|I6LEC2_TRYCR;tr|I6LEB7|I6LEB7_TRYCR;tr|Q4CRF7|Q4CRF7_TRYCC;tr|Q5XXD2|Q5XXD2_TRYCR;tr|Q4DYF9|Q4DYF9_TRYCC;tr|Q4CXI1|Q4CXI1_TRYCC;tr|K2M6L0|K2M6L0_TRYCR;tr|H9AZH6|H9AZH6_TRYCR;tr|K2MSR4|K2MSR4_TRYCR;tr|V5DGZ5|V5DGZ5_TRYCR;tr|Q4CXI2|Q4CXI2_TRYCC;tr|Q26913|Q26913_TRYCR;tr|I6LEC3|I6LEC3_TRYCR;tr|Q0IK3…	>tr|B5U6U3|B5U6U3_TRYCR Elongation factor 1 alpha OS=Trypanosoma cruzi GN=G5 PE=3 SV=1;>tr|Q4CRF6|Q4CRF6_TRYCC Elongation factor 1 alpha OS=Trypanosoma cruzi (strain CL Brener) GN=Tc00.1047053511367.370 PE=3 SV=1;>tr|H9AZH5|H9AZH5_TRYCR Elongation factor 1	34	16	48.799	236.18	0.0437265	2.0308	1.68116	0.0365394	1.86567	1.25848
tr|B5U6T4|B5U6T4_TRYCR;tr|Q4DTM9|Q4DTM9_TRYCC;tr|K2PB50|K2PB50_TRYCR;tr|Q4DTM8|Q4DTM8_TRYCC;tr|Q26936|Q26936_TRYCR;tr|Q26937|Q26937_TRYCR;tr|Q4CU95|Q4CU95_TRYCC;tr|K2PB54|K2PB54_TRYCR;tr|V5JFT8|V5JFT8_TRYCR	>tr|B5U6T4|B5U6T4_TRYCR Heat shock protein 70 OS=Trypanosoma cruzi GN=HSP70 PE=3 SV=1;>tr|Q4DTM9|Q4DTM9_TRYCC Heat shock protein 70 (HSP70), putative OS=Trypanosoma cruzi (strain CL Brener) GN=Tc00.1047053511211.160 PE=3 SV=1;>tr|K2PB50|K2PB50_TRYCR Glucos	17	25	71.237	323.31	0	0.763107	0.415181	0	0.531104	0.235456
tr|B5U6T3|B5U6T3_TRYCR;sp|P27795|H2B_TRYCR;tr|Q4CTD8|Q4CTD8_TRYCC;tr|Q4CTD7|Q4CTD7_TRYCC	>tr|B5U6T3|B5U6T3_TRYCR Histone H2B OS=Trypanosoma cruzi GN=H2B PE=3 SV=1;>sp|P27795|H2B_TRYCR Histone H2B OS=Trypanosoma cruzi PE=3 SV=1;>tr|Q4CTD8|Q4CTD8_TRYCC Histone H2B OS=Trypanosoma cruzi (strain CL Brener) GN=Tc00.1047053511635.10 PE=3 SV=1;>tr|Q4C	4	5	12.375	67.703	0.134008	0.630539	1.02908	0.349947	1.81022	2.40742
tr|A0A0C5AZ60|A0A0C5AZ60_TRYCR;tr|A0A0M5M225|A0A0M5M225_TRYCR;tr|A0A0M4S8T7|A0A0M4S8T7_TRYCR;tr|A0A0M4RW41|A0A0M4RW41_TRYCR;tr|A0A0M3UM06|A0A0M3UM06_TRYCR;tr|A0A0C5B9T8|A0A0C5B9T8_TRYCR;tr|A0A0C5B915|A0A0C5B915_TRYCR;tr|A0A0C5AZS5|A0A0C5AZS5_TRYCR;tr|A0A0C5AZ53|A0A0C5AZ53_TRYCR;tr|A0A0C5AZ40|A0A0C5AZ40_TRYCR;tr|A0A0C5AXK2|A0A0C5AXK2_TRYCR;tr|A0A0C5AX05|A0A0C5AX05_TRYCR;tr|A0A0C5AWZ7|A0A0C5AWZ7_TR…	>tr|A0A0C5AZ60|A0A0C5AZ60_TRYCR CALM protein (Fragment) OS=Trypanosoma cruzi GN=CALM PE=2 SV=1;>tr|A0A0M5M225|A0A0M5M225_TRYCR Calmodulin (Fragment) OS=Trypanosoma cruzi GN=CAM PE=2 SV=1;>tr|A0A0M4S8T7|A0A0M4S8T7_TRYCR Calmodulin (Fragment) OS=Trypanosoma	49	2	13.504	11.517	0	0.0134705	0	0	0.0515646	0
sp|Q4DZP2|RL18_TRYCC;tr|V5BKK2|V5BKK2_TRYCR;tr|Q4DHK0|Q4DHK0_TRYCC;tr|Q4CSL2|Q4CSL2_TRYCC	>sp|Q4DZP2|RL18_TRYCC 60S ribosomal protein L18 OS=Trypanosoma cruzi (strain CL Brener) GN=RPL18 PE=3 SV=1;>tr|V5BKK2|V5BKK2_TRYCR 60S ribosomal protein L18 OS=Trypanosoma cruzi Dm28c GN=TCDM_02887 PE=4 SV=1;>tr|Q4DHK0|Q4DHK0_TRYCC 60S ribosomal protein L1	4	4	21.676	24.599	0	0.0290591	0.0179306	0	0.0953448	0.0479388
sp|Q4DZ41|RS3A2_TRYCC;sp|Q4D2R9|RS3A1_TRYCC;tr|K2MAY9|K2MAY9_TRYCR;tr|Q4CT90|Q4CT90_TRYCC	>sp|Q4DZ41|RS3A2_TRYCC 40S ribosomal protein S3a-2 OS=Trypanosoma cruzi (strain CL Brener) GN=Tc00.1047053511001.9 PE=3 SV=1;>sp|Q4D2R9|RS3A1_TRYCC 40S ribosomal protein S3a-1 OS=Trypanosoma cruzi (strain CL Brener) GN=Tc00.1047053503635.59 PE=3 SV=1;>tr|K	4	5	29.854	61.945	0	0.0535029	0.0129381	0	0.08192	0.0161426
sp|P51058|PCKA_TRYCR;tr|V5BN69|V5BN69_TRYCR;tr|Q4DB81|Q4DB81_TRYCC;tr|Q4D8V7|Q4D8V7_TRYCC;tr|K2NC99|K2NC99_TRYCR;tr|K2MWC4|K2MWC4_TRYCR	>sp|P51058|PCKA_TRYCR Phosphoenolpyruvate carboxykinase [ATP], glycosomal OS=Trypanosoma cruzi GN=PEPCK PE=1 SV=1;>tr|V5BN69|V5BN69_TRYCR Glycosomal phosphoenolpyruvate carboxykinase OS=Trypanosoma cruzi Dm28c GN=TCDM_05454 PE=3 SV=1;>tr|Q4DB81|Q4DB81_TRYC	6	7	52.585	55.605	0	0.0870276	0.0366078	0	0.0689246	0.0236249
sp|P14795|RL40_TRYCR;sp|P0CH27|RL402_TRYCR	>sp|P14795|RL40_TRYCR Ubiquitin-60S ribosomal protein L40 OS=Trypanosoma cruzi GN=FUS1 PE=2 SV=2;>sp|P0CH27|RL402_TRYCR Ubiquitin-60S ribosomal protein L40 OS=Trypanosoma cruzi PE=2 SV=1	2	3	14.658	20.591	0.0237755	0.28187	0.376891	0.0827806	1.07896	1.17558
sp|P05456|HSP70_TRYCR	>sp|P05456|HSP70_TRYCR Heat shock 70 kDa protein OS=Trypanosoma cruzi GN=HSP70 PE=3 SV=1	1	13	73.808	13.354	0	0.0509174	0.0719983	0	0.0365449	0.0421086
CON__Q8N1N4-2;CON__Q7RTT2	>Q8N1N4-2 SWISS-PROT:Q8N1N4-2 Tax_Id=9606 Gene_Symbol=KRT78 Isoform 2 of Keratin, type II cytoskeletal 78;>Q7RTT2 TREMBL:Q7RTT2 Tax_Id=9606 Gene_Symbol=KRT78 Keratin-78	2	1	56.964	6.2971	0.00904386	0.00489624	0	0.00651507	0.00387777	0
CON__Q86YZ3	>Q86YZ3 SWISS-PROT:Q86YZ3 Tax_Id=9606 Gene_Symbol=HRNR Hornerin	1	13	282.39	150.12	0.355106	0.160693	0.0603973	0.0872752	0.0434183	0.0132979
CON__Q6IFZ6;CON__Q7Z794	>Q6IFZ6 SWISS-PROT:Q6IFZ6 Tax_Id=10090 Gene_Symbol=Krt77 Keratin, type II cytoskeletal 1b;>Q7Z794 SWISS-PROT:Q7Z794 Tax_Id=9606 Gene_Symbol=KRT77 Keratin 77	2	6	61.358	6.5128	0	0	0	0	0	0
CON__Q5XKE5	>Q5XKE5 SWISS-PROT:Q5XKE5 Tax_Id=9606 Gene_Symbol=KRT79 Keratin, type II cytoskeletal 79	1	11	57.809	46.196	0	0.0206525	0	0	0.0169407	0
CON__Q5D862	>Q5D862 SWISS-PROT:Q5D862 Tax_Id=9606 Gene_Symbol=FLG2 Filaggrin-2	1	2	248.07	11.684	0.0155952	0.00501282	0	0.00440258	0.00155583	0
CON__Q3SX28	>Q3SX28 TREMBL:Q3SX28;Q5KR48 (Bos taurus) Tropomyosin 2	1	1	33.012	6.7049	0	0.00793248	0	0	0.0113867	0
CON__Q2UVX4	>Q2UVX4 SWISS-PROT:Q2UVX4 (Bos taurus) Complement C3 precursor	1	14	187.37	128.76	0.220602	0.0421129	0.0703243	0.0465503	0.00977004	0.0132939
CON__Q1RMN8	>Q1RMN8 TREMBL:Q1RMN8 (Bos taurus) Similar to Immunoglobulin lambda-like polypeptide 1	1	1	24.536	11.185	0	0.0629177	0.170326	0	0.160561	0.35418
CON__Q1RMK2	>Q1RMK2 TREMBL:Q1RMK2 (Bos taurus) IGHM protein	1	6	65.056	42.72	0.216068	0.0826607	0.146224	0.155644	0.0654648	0.0943654
CON__Q14CN4-1;CON__Q6IME9;CON__Q3SY84	>Q14CN4-1 SWISS-PROT:Q14CN4-1 Tax_Id=9606 Gene_Symbol=KRT72 Isoform 1 of Keratin, type II cytoskeletal 72;>Q6IME9 TREMBL:Q6IME9 Tax_Id=10090 Gene_Symbol=Krt72 Type-II keratin Kb35;>Q3SY84 SWISS-PROT:Q3SY84 Tax_Id=9606 Gene_Symbol=KRT71 Keratin, type II cyt	3	4	55.877	11.339	0	0.00622793	0	0	0.00433447	0
CON__Q05B55	>Q05B55 TREMBL:Q05B55 (Bos taurus) Similar to Ig kappa chain C region	1	2	26.59	25.795	0.195098	0.101066	0.169292	0.37052	0.211019	0.288026
CON__Q04695	>Q04695 SWISS-PROT:Q04695 Tax_Id=9606 Gene_Symbol=KRT17 Keratin, type I cytoskeletal 17	3	29	48.105	174.9	0.0191532	1.59478	0.00875486	0.0137977	1.26301	0.00564978
CON__P48668	>P48668 SWISS-PROT:P48668 Tax_Id=9606 Gene_Symbol=KRT6C Keratin, type II cytoskeletal 6C	1	33	60.024	323.31	0.158956	2.93155	0.227804	0.11069	2.24434	0.142111
CON__P35908	>P35908 SWISS-PROT:P35908 Tax_Id=9606 Gene_Symbol=KRT2 Keratin, type II cytoskeletal 2 epidermal	11	41	65.865	323.31	5.84248	6.49195	1.78328	3.12962	3.82318	0.85574
CON__P35527	>P35527 SWISS-PROT:P35527 Tax_Id=9606 Gene_Symbol=KRT9 Keratin, type I cytoskeletal 9	1	33	62.129	323.31	11.0296	3.78622	3.7318	8.86223	3.34471	2.68614
CON__P20930	>P20930 SWISS-PROT:P20930 Tax_Id=9606 Gene_Symbol=FLG Filaggrin	1	1	435.16	8.1363	0	0.0127189	0	0	0.00139104	0
CON__P17697	>P17697 SWISS-PROT:P17697 (Bos taurus) Clusterin precursor	1	1	51.113	8.5151	0	0	0.0049471	0	0	0.00487305
CON__P13647	>P13647 SWISS-PROT:P13647 Tax_Id=9606 Gene_Symbol=KRT5 Keratin, type II cytoskeletal 5	2	31	62.378	217.73	0.316944	1.45362	0.0446394	0.213585	1.07699	0.0269488
CON__P13645	>P13645 SWISS-PROT:P13645 Tax_Id=9606 Gene_Symbol=KRT10 Keratin, type I cytoskeletal 10	22	38	59.51	323.31	7.65348	6.83035	3.00524	6.14964	6.03366	2.16319
CON__P08779	>P08779 SWISS-PROT:P08779 Tax_Id=9606 Gene_Symbol=KRT16 Keratin, type I cytoskeletal 16	3	30	51.267	257.71	0.0417347	0.605393	0.138676	0.0300642	0.479454	0.0894921
CON__P04264	>P04264 SWISS-PROT:P04264 Tax_Id=9606 Gene_Symbol=KRT1 Keratin, type II cytoskeletal 1	2	41	66.017	323.31	16.965	7.83059	5.8334	11.4324	5.80148	3.52164
CON__P04259	>P04259 SWISS-PROT:P04259 Tax_Id=9606 Gene_Symbol=KRT6B Keratin, type II cytoskeletal 6B	1	31	59.998	15.475	0	0.27749	0.0192996	0	0.212445	0.0120399
CON__P02769	>P02769 SWISS-PROT:P02769 (Bos taurus) Bovine serum albumin precursor	1	54	69.293	323.31	10.1599	5.18322	10.7039	5.30616	2.9761	5.00816
CON__P02768-1	>P02768-1 SWISS-PROT:P02768-1 Tax_Id=9606 Gene_Symbol=ALB Isoform 1 of Serum albumin precursor	1	7	69.366	18.124	0.0814643	0.0463289	0.100253	0.0472721	0.0295567	0.0521175
CON__P02538	>P02538 SWISS-PROT:P02538 Tax_Id=9606 Gene_Symbol=KRT6A Keratin, type II cytoskeletal 6A	1	32	60.044	6.3393	0	0.267381	0	0	0.204703	0
CON__P02533	>P02533 SWISS-PROT:P02533 Tax_Id=9606 Gene_Symbol=KRT14 Keratin, type I cytoskeletal 14	8	32	51.621	323.31	0.358906	2.00409	0.181745	0.258543	1.58724	0.117291
CON__P00761	>P00761 SWISS-PROT:P00761|TRYP_PIG Trypsin - Sus scrofa (Pig).	1	4	24.409	85.65	6.4773	1.7613	3.0988	12.3007	3.67749	5.27214
CON__ENSEMBL:ENSBTAP00000024466;CON__ENSEMBL:ENSBTAP00000024462	>ENSEMBL:ENSBTAP00000024466 (Bos taurus) 44 kDa protein;>ENSEMBL:ENSBTAP00000024462 (Bos taurus) 47 kDa protein	2	3	43.9	59.241	37.2659	11.3301	30.017	45.7948	15.3071	33.0453
CON__ENSEMBL:ENSBTAP00000024146	>ENSEMBL:ENSBTAP00000024146 (Bos taurus) similar to alpha-2-macroglobulin isoform 1	1	1	164.34	6.1266	0	0	0	0	0	0
CON__ENSEMBL:ENSBTAP00000014147	>ENSEMBL:ENSBTAP00000014147 (Bos taurus) 12 kDa protein	1	2	11.756	43.608	0.641944	0.210505	0.43074	2.23511	0.805797	1.34356
