# Supplementary material for: Global changes in nitration levels and DNA binding profile of Trypanosoma cruzi histones induced by incubation with host extracellular matrix
Source: PLoS Negl Trop Dis. 2020 May 29;14(5):e0008262. doi: 10.1371/journal.pntd.0008262 (PMC7286532; doi:10.1371/journal.pntd.0008262)
Supplement: S3 Table — The columns show the differential region found and its closest gene. The information about the Peak is respectively the ID used internally (Internal ID), location of the peak (Chromosome name, start and end coordinates), width of the peak extension, attributes calculated by DiffBind (Concentration, Ty and MTy samples Concentration, Fold, p.value, FDR). DiffBind conc column show the mean read concentration over all the samples (the default calculation uses log2 normalized ChIP read counts with control read counts subtracted) and the mean concentration over the first (Ty) group and second (MTy) group. The Fold column shows the difference in mean concentrations between the two groups (Conc_Ty–Conc_MTy), with a positive value indicating increased binding affinity in the Ty group and a negative value indicating increased binding affinity in the MTy group. The final two columns give confidence measures for identifying these sites as differentially bound, with a raw p-value and a multiple testing corrected FDR in the final column. The information about the feature is its location (chrm, start, end, strand) in genome, disposal of the peak in relation of the feature, distance of peak from start of the feature, shortest distance of peak from feature, feature identification in TriTrypDB database and feature name. Each Excel sheet is concern to Narrow or Broad regions. (XLSX) [file pntd.0008262.s010.xlsx]

## Sheet: Tcruzi_Narrow_DEPeaks
Peak Information											Feature Information
Internal_ID	Chrm	start	end	width	Conc	Conc_Ty	Conc_Mty	Fold	p.value	FDR	start_position	end_position	feature_strand	insideFeature	distancetoFeature	shortestDistance	Feature_ID (TriTrypDB)	Feature Name
80	TcChr10-S	239581	240145	565	8.12	-0.18	9.12	-9.3	4.18e-29	2.45e-25	234843	235976	-	upstream	-3605	3605	TcCLB.508673.20	UDP-Gal or UDP-GlcNAc-dependent glycosyltransferase, putative
4444	TcChr38-S	1201987	1202407	421	7.39	-0.18	8.39	-8.57	6.76e-23	1.93e-19	1201515	1202510	+	inside	472	103	TcCLB.511175.50	mucin TcMUC (pseudogene), putative
4429	TcChr38-S	1053205	1053863	659	7.38	-0.18	8.37	-8.55	9.9e-23	1.93e-19	1051403	1058019	+	inside	1802	1802	TcCLB.508803.19	dispersed gene family protein 1 (DGF-1), putative
2121	TcChr27-S	338793	339814	1022	7.57	2.82	8.54	-5.72	4.33e-22	6.35e-19	338608	339810	-	overlapStart	1017	4	TcCLB.503613.30	DNA repair protein, putative
181	TcChr11-S	205870	206755	886	7.32	-0.18	8.32	-8.5	2.54e-20	2.97e-17	204632	206830	+	inside	1238	75	TcCLB.504213.90	inositol polyphosphate kinase-like protein, putative
2846	TcChr31-S	353772	354131	360	7.14	-0.18	8.13	-8.31	1.73e-19	1.69e-16	351755	356950	+	inside	2017	2017	TcCLB.509011.20	RNA polymerase IIA largest subunit, putative
2398	TcChr28-S	677544	678199	656	7.79	-0.18	8.79	-8.97	2.32e-18	1.95e-15	675741	679995	+	inside	1803	1796	TcCLB.509887.19	dispersed gene family protein 1 (DGF-1), putative
2909	TcChr31-S	586474	587045	572	7.02	-0.18	8.01	-8.19	1.5e-17	1.1e-14	586366	591096	+	inside	108	108	TcCLB.509007.70	hypothetical protein, conserved
1075	TcChr2-S	1142	1373	232	8.63	-0.18	9.63	-9.81	4.14e-17	2.69e-14	1660	4116	-	downstream	2974	287	TcCLB.507941.10	hypothetical protein, conserved
1674	TcChr24-S	234034	234288	255	6.83	-0.18	7.82	-8	2.25e-15	1.32e-12	233434	233697	-	upstream	-337	337	TcCLB.448197.10	mucin-associated surface protein (MASP), putative
1335	TcChr21-S	544636	545196	561	6.81	-0.18	7.8	-7.98	3.41e-15	1.82e-12	542131	543252	+	downstream	2505	1384	TcCLB.507803.10	mucin-associated surface protein (MASP), putative
1840	TcChr25-S	671662	672117	456	6.97	-0.18	7.96	-8.14	4.17e-15	2.04e-12	670264	672501	+	inside	1398	384	TcCLB.508559.20	trans-sialidase (pseudogene), putative
4854	TcChr39-S	1685218	1685689	472	6.79	-0.18	7.79	-7.97	1.1e-14	4.81e-12	1684483	1687296	-	inside	2078	735	TcCLB.510759.70	hypothetical protein, conserved
3934	TcChr36-S	665099	665585	487	6.82	7.81	-0.13	7.94	1.15e-14	4.81e-12	664972	665562	+	overlapEnd	127	23	TcCLB.438897.10	hypothetical protein, conserved
4572	TcChr39-S	462891	463398	508	6.92	7.91	-0.13	8.04	1.61e-14	6.29e-12	461309	463339	-	overlapStart	448	59	TcCLB.509835.30	hypothetical protein, conserved
2265	TcChr28-S	23579	24322	744	6.73	-0.18	7.72	-7.9	3.14e-14	1.15e-11	20873	24589	-	inside	1010	267	TcCLB.510607.75	hypothetical protein, conserved (pseudogene)
5443	TcChr5-S	138446	139228	783	6.96	1.12	7.94	-6.82	7.55e-14	2.6e-11	135838	138153	-	upstream	-293	293	TcCLB.506493.30	hypothetical protein, conserved
2152	TcChr27-S	437195	437913	719	7.03	-0.18	8.02	-8.2	1.12e-13	3.65e-11	436422	438707	+	inside	773	773	TcCLB.506779.180	surface protease GP63, putative
2581	TcChr30-S	35941	36676	736	6.83	-0.18	7.83	-8.01	8.15e-13	2.52e-10	35827	37923	-	inside	1982	114	TcCLB.507521.140	hypothetical protein, conserved
1926	TcChr26-S	430963	431629	667	6.9	-0.18	7.89	-8.07	9.04e-13	2.65e-10	425925	429068	+	downstream	5038	1895	TcCLB.508515.150	trans-sialidase, Group VIII, putative
3645	TcChr35-S	422616	422927	312	7.01	-0.18	8.01	-8.19	2.25e-12	6.27e-10	423984	425093	+	upstream	-1368	1057	TcCLB.507039.41	hypothetical protein, conserved
2488	TcChr29-S	696645	697757	1113	6.77	-0.18	7.77	-7.95	5.39e-12	1.44e-09	696414	700243	+	inside	231	231	TcCLB.503899.139	hypothetical protein, conserved
1957	TcChr26-S	523946	524360	415	6.55	-0.18	7.54	-7.72	8.86e-12	2.26e-09	523254	525002	-	inside	1056	642	TcCLB.508647.40	replication factor C, subunit 1, putative
3936	TcChr36-S	679566	679894	329	6.58	-0.18	7.58	-7.76	1e-11	2.44e-09	679268	683104	+	inside	298	298	TcCLB.510317.7	hypothetical protein, conserved (fragment)
1551	TcChr23-S	128873	129278	406	6.57	-0.18	7.56	-7.74	1.95e-11	4.43e-09	124519	126585	-	upstream	-2288	2288	TcCLB.503975.70	hypothetical protein, conserved
3756	TcChr35-S	819390	819963	574	6.53	-0.18	7.53	-7.71	1.97e-11	4.43e-09	819350	821329	+	inside	40	40	TcCLB.506221.60	hypothetical protein, conserved (pseudogene),hypothetical protein, conserved, frameshift
15	TcChr1-S	53873	54070	198	6.59	-0.18	7.58	-7.76	2.18e-11	4.74e-09	53935	64329	+	overlapStart	-62	62	TcCLB.507999.10	dispersed gene family protein 1 (DGF-1), putative
1597	TcChr23-S	353289	353515	227	6.98	1.8	7.96	-6.16	2.53e-11	5.29e-09	350875	353622	-	inside	333	107	TcCLB.511617.9	NUP-1 protein (pseudogene), putative
1847	TcChr25-S	681485	682137	653	7.23	2.25	8.21	-5.96	4.49e-11	9.08e-09	687994	690966	+	upstream	-6509	5857	TcCLB.508559.40	retrotransposon hot spot protein (RHS, pseudogene), putative
5338	TcChr41-S	354680	355207	528	6.5	-0.18	7.5	-7.68	8.91e-11	1.74e-08	354050	354796	-	overlapStart	116	116	TcCLB.507981.61	hypothetical protein
2331	TcChr28-S	163318	163764	447	6.6	-0.18	7.59	-7.77	2.09e-10	3.95e-08	162782	166072	+	inside	536	536	TcCLB.508387.50	hypothetical protein, conserved
869	TcChr17-S	574582	575479	898	7.03	0.8	8.02	-7.22	3.75e-10	6.66e-08	573572	575164	+	overlapEnd	1010	315	TcCLB.506513.170	hypothetical protein, conserved (pseudogene)
1167	TcChr20-S	308548	308887	340	6.37	-0.18	7.36	-7.54	3.75e-10	6.66e-08	312663	315827	+	upstream	-4115	3776	TcCLB.510125.20	trans-sialidase, Group VIII, putative
1104	TcChr2-S	94455	94764	310	7.07	2.12	8.05	-5.93	6.98e-10	1.2e-07	91746	95588	+	inside	2709	824	TcCLB.506717.20	receptor-type adenylate cyclase, putative
2305	TcChr28-S	114294	114638	345	6.41	-0.18	7.4	-7.58	1.71e-09	2.86e-07	113111	117196	+	inside	1183	1183	TcCLB.508385.20	hypothetical protein, conserved
1401	TcChr22-S	299951	300436	486	6.22	-0.18	7.21	-7.39	1.6e-08	2.54e-06	299980	301197	+	overlapStart	-29	29	TcCLB.504427.120	hypothetical protein, conserved
1066	TcChr19-S	534126	534473	348	6.51	1.38	7.49	-6.11	1.61e-08	2.54e-06	531839	536745	+	inside	2287	2272	TcCLB.506487.24	dispersed gene family protein 1 (DGF-1), putative
1375	TcChr22-S	185717	186052	336	6.41	-0.18	7.4	-7.58	1.85e-08	2.78e-06	180626	191125	+	inside	5091	5073	TcCLB.506375.50	dispersed gene family protein 1 (DGF-1), putative
5430	TcChr5-S	22838	23098	261	6.19	-0.18	7.18	-7.36	1.85e-08	2.78e-06	19183	23976	-	inside	1138	878	TcCLB.510247.10	R27-2 protein, putative
3978	TcChr36-S	817319	817793	475	6.31	-0.18	7.3	-7.48	2.01e-08	2.95e-06	817990	819345	+	upstream	-671	197	TcCLB.468941.9	ATP-dependent DEAD/H RNA helicase, putative (fragment)
627	TcChr15-S	138474	138727	254	6.21	-0.18	7.2	-7.38	3.44e-08	4.91e-06	139024	140871	+	upstream	-550	297	TcCLB.511875.50	syntaxin binding protein (pseudogene), putative
3392	TcChr34-S	28757	28969	213	6.17	-0.18	7.16	-7.34	3.63e-08	5.06e-06	27197	29971	-	inside	1214	1002	TcCLB.507875.110	retrotransposon hot spot protein (RHS, pseudogene), putative
3670	TcChr35-S	523789	524187	399	6.16	-0.18	7.16	-7.33	3.84e-08	5.23e-06	525077	526387	+	upstream	-1288	890	TcCLB.511545.190	GPI transamidase component Tta1, putative (TTA1)
3508	TcChr34-S	848122	848412	291	6.2	-0.18	7.19	-7.37	5.07e-08	6.75e-06	850279	852525	+	upstream	-2157	1867	TcCLB.506265.70	hypothetical protein, conserved
2811	TcChr31-S	245723	245972	250	6.12	-0.18	7.11	-7.29	5.19e-08	6.76e-06	244452	246323	-	inside	600	351	TcCLB.508367.70	trans-sialidase (pseudogene), putative
330	TcChr12-S	357426	357660	235	6.11	-0.18	7.1	-7.28	6.3e-08	8.02e-06	357198	359429	-	inside	2003	228	TcCLB.511407.40	hypothetical protein, conserved
3113	TcChr32-S	453255	453845	591	6.1	-0.18	7.1	-7.27	6.78e-08	8.46e-06	454359	455168	+	upstream	-1104	514	TcCLB.511751.210	phosphopantothenoylcysteine decarboxylase, putative (PPCDC)
5229	TcChr40-S	1798140	1798462	323	6.15	-0.18	7.14	-7.32	9.16e-08	1.09e-05	1796307	1800344	-	inside	2204	1833	TcCLB.510091.90	hypothetical protein, conserved
406	TcChr13-S	271835	272817	983	8.05	6.5	8.78	-2.28	9.24e-08	1.09e-05	274154	276640	+	upstream	-2319	1337	TcCLB.503853.10	hypothetical protein, conserved
1638	TcChr23-S	600460	601071	612	6.14	-0.18	7.13	-7.31	9.28e-08	1.09e-05	600223	610602	+	inside	237	237	TcCLB.509735.84	dispersed gene family protein 1 (DGF-1), putative
51	TcChr10-S	165018	165296	279	6.16	-0.18	7.15	-7.33	9.72e-08	1.1e-05	165736	167913	+	upstream	-718	440	TcCLB.506457.120	hypothetical protein, conserved
5241	TcChr40-S	1827573	1827969	397	6.76	3.29	7.69	-4.4	9.74e-08	1.1e-05	1825570	1827987	-	inside	414	18	TcCLB.506543.100	hypothetical protein, conserved
3009	TcChr31-S	867035	867443	409	6.08	7.07	-0.13	7.2	1.22e-07	1.35e-05	867002	867493	+	inside	33	33	TcCLB.509951.20	hypothetical protein, conserved
4818	TcChr39-S	1581837	1582108	272	6.17	-0.18	7.16	-7.34	1.62e-07	1.74e-05	1579444	1580862	-	upstream	-975	975	TcCLB.510747.120	hypothetical protein, conserved
3856	TcChr36-S	224288	224687	400	6.06	-0.18	7.05	-7.23	1.63e-07	1.74e-05	222736	223548	-	upstream	-740	740	TcCLB.504431.64	high mobility group protein, putative
2690	TcChr30-S	583916	584105	190	6.04	-0.18	7.03	-7.21	1.7e-07	1.78e-05	583814	585745	+	inside	102	102	TcCLB.509205.120	hypothetical protein, conserved
5107	TcChr40-S	896647	896910	264	6.3	1.12	7.28	-6.16	1.74e-07	1.79e-05	897434	897979	+	upstream	-787	524	TcCLB.506359.50	hypothetical protein, conserved
3418	TcChr34-S	328919	329428	510	6.52	7.51	-0.13	7.64	1.82e-07	1.84e-05	328703	331444	-	inside	2525	216	TcCLB.505989.74	peroxisome biogenesis factor 1, putative
3969	TcChr36-S	792784	793089	306	6.04	7.03	-0.13	7.16	2.18e-07	2.16e-05	792017	793985	+	inside	767	767	TcCLB.484949.9	serine/threonine protein kinase, putative
4864	TcChr39-S	1782735	1782921	187	6.03	-0.18	7.02	-7.2	2.21e-07	2.16e-05	1783240	1784022	+	upstream	-505	319	TcCLB.510765.70	60S ribosomal protein L5, putative
5562	TcChr6-S	372116	372344	229	6.04	-0.18	7.03	-7.21	2.7e-07	2.59e-05	372113	373042	+	inside	3	3	TcCLB.506129.20	dispersed gene family protein 1 (DGF-1, pseudogene), putative
5490	TcChr6-S	107326	107657	332	6.78	2.25	7.75	-5.5	3.14e-07	2.97e-05	106245	107927	-	inside	601	270	TcCLB.506529.340	Protein kinase domain, putative
638	TcChr15-S	304818	305272	455	6.86	2.38	7.82	-5.44	3.77e-07	3.51e-05	302189	304537	-	upstream	-281	281	TcCLB.509233.200	hypothetical protein, conserved
1404	TcChr22-S	305379	305738	360	6.28	1.16	7.26	-6.1	3.84e-07	3.52e-05	304841	307639	+	inside	538	538	TcCLB.504427.140	hypothetical protein, conserved
3553	TcChr35-S	103086	103519	434	6.04	-0.18	7.03	-7.21	4.17e-07	3.76e-05	100953	101348	-	upstream	-1738	1738	TcCLB.511525.11	hypothetical protein, conserved (fragment)
2889	TcChr31-S	457001	457418	418	7.88	6.07	8.66	-2.59	4.82e-07	4.28e-05	456322	457473	-	inside	472	55	TcCLB.507395.14	hypothetical protein, conserved
2863	TcChr31-S	394114	394540	427	6.8	3.99	7.69	-3.7	6.13e-07	5.36e-05	394947	396323	+	upstream	-833	407	TcCLB.511439.70	hypothetical protein, conserved
3116	TcChr32-S	457287	457767	481	6.13	7.12	-0.13	7.25	6.39e-07	5.51e-05	456921	459950	+	inside	366	366	TcCLB.511751.200	epsilon-adaptin, putative,AP-1/4 adapter complex gamma/epsilon subunit, putative
1273	TcChr21-S	334730	335785	1056	7.2	5.25	8.01	-2.76	7.21e-07	6.12e-05	334523	338023	+	inside	207	207	TcCLB.509779.10	DNA repair protein, putative
3246	TcChr33-S	69470	70172	703	6.55	-0.18	7.55	-7.72	7.34e-07	6.14e-05	68726	70279	-	inside	809	107	TcCLB.511585.160	hypothetical protein, conserved
3520	TcChr34-S	891334	891778	445	5.95	6.94	-0.13	7.07	8.82e-07	7.28e-05	889847	892480	+	inside	1487	702	TcCLB.504055.50	hypothetical protein, conserved
2061	TcChr27-S	150234	150987	754	5.96	-0.18	6.95	-7.13	9.33e-07	7.6e-05	143897	148507	-	upstream	-1727	1727	TcCLB.510101.290	hypothetical protein, conserved
4221	TcChr37-S	756684	757251	568	6.91	2.55	7.88	-5.33	1.16e-06	9.28e-05	756633	757445	-	inside	761	51	TcCLB.506311.30	hypothetical protein, conserved
1610	TcChr23-S	389222	389552	331	5.87	-0.18	6.86	-7.04	1.7e-06	0.000135	388948	389544	-	overlapStart	322	8	TcCLB.509099.140	hypothetical protein, conserved
4887	TcChr39-S	1851987	1852252	266	5.94	6.93	-0.13	7.06	1.86e-06	0.000145	1847980	1852491	+	inside	4007	239	TcCLB.508473.10	retrotransposon hot spot (RHS) protein, putative,retrotransposon hot spot protein 1 (RHS1), putative
1974	TcChr26-S	571858	572196	339	7.02	4.4	7.89	-3.5	1.92e-06	0.000148	569340	571037	-	upstream	-821	821	TcCLB.508647.280	malic enzyme
1646	TcChr24-S	23204	23644	441	5.88	-0.18	6.87	-7.05	2.35e-06	0.000179	22160	23359	-	overlapStart	155	155	TcCLB.507899.5	trans-sialidase (pseudogene), putative
602	TcChr15-S	2431	2788	358	5.85	-0.18	6.84	-7.02	2.41e-06	0.000181	101	1699	-	upstream	-732	732	TcCLB.506713.80	trans-sialidase, putative (fragment)
1371	TcChr22-S	180173	180335	163	5.83	-0.18	6.82	-7	2.69e-06	0.000199	179937	180012	+	downstream	236	161	TcCLB.506375.30	C/D small nucleolar RNA (snoRNA), TB8C3C3
592	TcChr14-S	517955	518372	418	5.93	6.92	-0.13	7.05	2.71e-06	0.000199	512743	515580	-	upstream	-2375	2375	TcCLB.507099.10	hypothetical protein, conserved
3994	TcChr36-S	873001	873832	832	7.57	5.36	8.4	-3.04	2.93e-06	0.000212	872044	873909	-	inside	908	77	TcCLB.510311.10	hypothetical protein, conserved
1704	TcChr24-S	363313	363571	259	5.85	6.84	-0.13	6.97	3.03e-06	0.000216	362804	369772	+	inside	509	509	TcCLB.509137.20	hypothetical protein
1395	TcChr22-S	281112	281749	638	6.99	4.51	7.86	-3.34	3.16e-06	0.000223	280101	283604	+	inside	1011	1011	TcCLB.504427.30	hypothetical protein, conserved
544	TcChr14-S	319635	319867	233	6	0.8	6.98	-6.18	3.59e-06	0.00025	316662	321230	-	inside	1595	1363	TcCLB.506733.20	AMP deaminase, putative
676	TcChr16-S	209379	209682	304	5.85	-0.18	6.84	-7.02	3.78e-06	0.000261	209287	209679	+	overlapEnd	92	3	TcCLB.510719.160	60S ribosomal protein L22, putative
485	TcChr14-S	60768	61018	251	5.8	-0.18	6.79	-6.97	3.9e-06	0.000266	58556	61846	-	inside	1078	828	TcCLB.506181.140	hypothetical protein
4916	TcChr4-S	173912	174142	231	5.79	-0.18	6.78	-6.96	4.12e-06	0.000277	172800	175571	-	inside	1659	1112	TcCLB.508047.60	trans-sialidase, Group V, putative
4170	TcChr37-S	567102	567260	159	6	0.8	6.98	-6.17	4.21e-06	0.00028	566955	569252	+	inside	147	147	TcCLB.504147.170	gamma-tubulin complex subunit, putative
1860	TcChr26-S	104512	104814	303	5.78	-0.18	6.77	-6.95	4.33e-06	0.000283	104030	106918	+	inside	482	482	TcCLB.511071.120	hypothetical protein, conserved
3471	TcChr34-S	705714	706135	422	7.35	5.5	8.13	-2.64	4.35e-06	0.000283	705448	707319	+	inside	266	266	TcCLB.506633.90	folate/pteridine transporter, putative
1537	TcChr23-S	85632	86174	543	6.22	1.43	7.19	-5.77	4.61e-06	0.000297	87465	88109	+	upstream	-1833	1291	TcCLB.511195.10	retrotransposon hot spot protein (RHS, pseudogene), putative
4361	TcChr38-S	110836	111167	332	5.92	-0.18	6.91	-7.09	4.86e-06	0.00031	110674	112665	+	inside	162	162	TcCLB.510997.30	hypothetical protein, conserved
3618	TcChr35-S	291679	292103	425	5.78	-0.18	6.76	-6.94	5.59e-06	0.00035	291120	292478	-	inside	799	375	TcCLB.509067.70	pyrroline-5-carboxylate synthetase-like protein, putative
5565	TcChr6-S	384676	385003	328	6.62	1.8	7.59	-5.8	5.63e-06	0.00035	385203	388046	+	upstream	-527	200	TcCLB.504049.20	retrotransposon hot spot protein (RHS, pseudogene), putative
5216	TcChr40-S	1759633	1760099	467	6.12	-0.18	7.11	-7.29	5.67e-06	0.00035	1756125	1758002	-	upstream	-1631	1631	TcCLB.510089.130	protein kinase, putative
5003	TcChr40-S	423329	423641	313	6.27	1.6	7.24	-5.64	5.95e-06	0.000364	420190	423621	-	overlapStart	292	20	TcCLB.506211.80	hypothetical protein, conserved
2007	TcChr26-S	704533	704789	257	5.87	-0.18	6.86	-7.04	6.78e-06	0.00041	703489	705207	-	inside	674	418	TcCLB.507669.120	ATPase domain protein, putative
799	TcChr17-S	233254	233703	450	6.71	2.38	7.68	-5.3	7.28e-06	0.000435	231698	234613	-	inside	1359	910	TcCLB.511303.130	hypothetical protein
3435	TcChr34-S	471902	472112	211	5.75	6.74	-0.13	6.87	7.63e-06	0.000451	470723	472399	-	inside	497	287	TcCLB.510879.50	regulatory subunit of protein kinase a-like protein, putative
5676	TcChr8-S	105103	105474	372	7.26	3.25	8.22	-4.97	8.27e-06	0.000485	100946	107347	-	inside	2244	1873	TcCLB.504557.50	dispersed gene family protein 1 (DGF-1), putative
5007	TcChr40-S	434659	434972	314	5.78	-0.18	6.77	-6.95	1.17e-05	0.000677	430915	433386	-	upstream	-1273	1273	TcCLB.506211.114	C-terminal motor kinesin, putative
1748	TcChr25-S	39647	40360	714	6.92	2.88	7.87	-4.99	1.19e-05	0.000684	37210	38268	-	upstream	-1379	1379	TcCLB.433033.10	retrotransposon hot spot protein (RHS, pseudogene), putative
2800	TcChr31-S	195295	195988	694	7.03	3.04	7.98	-4.95	1.25e-05	0.000709	195288	196820	+	inside	7	7	TcCLB.510593.10	hypothetical protein, conserved
1149	TcChr20-S	178742	178973	232	6.13	1.38	7.1	-5.72	1.26e-05	0.000709	176388	181463	+	inside	2354	2354	TcCLB.510297.110	cAMP binding protein, putative
1523	TcChr23-S	42471	42868	398	5.8	6.79	-0.13	6.92	1.61e-05	0.000898	41948	43909	-	inside	1438	523	TcCLB.511189.100	hypothetical protein, conserved
947	TcChr19-S	49459	49813	355	6.31	2.99	7.24	-4.25	1.69e-05	0.000937	48096	50252	-	inside	793	439	TcCLB.510847.40	retrotransposon hot spot protein (RHS, pseudogene), putative
4912	TcChr4-S	117693	118126	434	5.75	-0.18	6.74	-6.92	1.82e-05	0.000997	115668	117242	-	upstream	-451	451	TcCLB.510105.160	hypothetical protein
5642	TcChr7-S	292558	292899	342	7.03	3.37	7.97	-4.6	1.88e-05	0.00102	293317	294267	+	upstream	-759	418	TcCLB.506579.20	hypothetical protein, conserved
747	TcChr16-S	511407	511784	378	5.68	-0.18	6.67	-6.85	1.89e-05	0.00102	507850	512802	-	inside	1395	1018	TcCLB.507837.100	hypothetical protein, conserved
272	TcChr12-S	110681	110939	259	5.63	-0.18	6.62	-6.8	1.95e-05	0.00104	110471	111532	+	inside	210	210	TcCLB.506685.50	myosin heavy chain, putative (fragment)
4052	TcChr36-S	1142265	1143091	827	7.17	7.93	5.49	2.44	1.99e-05	0.00105	1142201	1143187	-	inside	922	64	TcCLB.503745.30	ascorbate peroxidase (APX)
1648	TcChr24-S	50786	50996	211	5.73	-0.18	6.72	-6.9	2.01e-05	0.00105	50078	51272	-	inside	486	276	TcCLB.509925.5	trans-sialidase (pseudogene), putative
1973	TcChr26-S	569433	569858	426	6.8	2.76	7.76	-5	2.04e-05	0.00106	566918	568639	-	upstream	-794	794	TcCLB.508647.270	malic enzyme, putative
5855	TcChr9-S	478002	478645	644	10.32	8.14	11.15	-3.02	2.07e-05	0.00107	479061	482003	+	upstream	-1059	416	TcCLB.506563.30	coatomer beta subunit, putative
2695	TcChr30-S	602172	602543	372	6.51	2.6	7.46	-4.86	2.11e-05	0.00108	603172	606258	+	upstream	-1000	629	TcCLB.507527.20	hypothetical protein, conserved
1738	TcChr25-S	8623	8943	321	5.65	-0.18	6.64	-6.82	2.43e-05	0.00123	5433	11317	-	inside	2694	2374	TcCLB.507725.9	dispersed gene family protein 1 (DGF-1, pseudogene), putative
1052	TcChr19-S	496577	497194	618	7.53	6.15	8.22	-2.08	2.55e-05	0.00126	495635	497398	-	inside	821	204	TcCLB.511395.50	hypothetical protein, conserved
1411	TcChr22-S	338633	338942	310	5.95	1.12	6.92	-5.8	2.55e-05	0.00126	338752	341004	-	overlapEnd	2371	119	TcCLB.504427.260	kinesin, putative
5455	TcChr6-S	4823	5044	222	7.8	6.57	8.45	-1.88	2.55e-05	0.00126	3609	4517	-	upstream	-306	306	TcCLB.507995.20	trans-sialidase, putative
4917	TcChr4-S	190848	191115	268	5.58	6.56	-0.13	6.69	3.25e-05	0.00159	198587	199216	-	downstream	8368	7472	TcCLB.508049.40	hypothetical protein, conserved
402	TcChr13-S	257130	257709	580	7.1	5.21	7.89	-2.68	3.34e-05	0.00162	257087	258091	+	inside	43	43	TcCLB.510525.70	hypothetical protein, conserved
5520	TcChr6-S	238352	238697	346	5.91	1.12	6.88	-5.76	3.38e-05	0.00162	235665	240878	-	inside	2526	2181	TcCLB.510075.30	hypothetical protein, conserved
1097	TcChr2-S	71451	71659	209	5.56	6.55	-0.13	6.68	3.69e-05	0.00175	70411	71658	-	overlapStart	207	1	TcCLB.508205.30	protein kinase, putative
1747	TcChr25-S	38938	39397	460	6.39	-0.18	7.38	-7.56	3.7e-05	0.00175	37210	38268	-	upstream	-670	670	TcCLB.433033.10	retrotransposon hot spot protein (RHS, pseudogene), putative
5646	TcChr7-S	303431	303678	248	5.54	-0.18	6.53	-6.71	3.76e-05	0.00177	302995	304989	+	inside	436	436	TcCLB.506579.70	hypothetical protein, conserved
3097	TcChr32-S	387416	388031	616	7.57	6.11	8.29	-2.18	5.35e-05	0.00249	389322	390284	+	upstream	-1906	1291	TcCLB.509965.10	hypothetical protein, conserved (pseudogene)
5593	TcChr7-S	110716	111071	356	6.46	-0.18	7.45	-7.63	5.61e-05	0.00259	108900	111785	-	inside	1069	714	TcCLB.506113.40	hypothetical protein, conserved (pseudogene)
5500	TcChr6-S	135073	135581	509	5.85	-0.18	6.84	-7.02	5.68e-05	0.0026	133157	135622	-	inside	549	41	TcCLB.506529.460	hypothetical protein, conserved
4295	TcChr37-S	1102521	1102796	276	6.25	1.97	7.21	-5.24	5.89e-05	0.00267	1102119	1102916	-	inside	395	120	TcCLB.506167.40	proteasome alpha 1 subunit, putative
4466	TcChr38-S	1329601	1329829	229	5.45	-0.18	6.43	-6.61	6.8e-05	0.00307	1329067	1330008	+	inside	534	179	TcCLB.508805.136	UDP-Gal or UDP-GlcNAc-dependent glycosyltransferase, putative (fragment)
2921	TcChr31-S	611157	611338	182	6.5	2.49	7.45	-4.96	7.97e-05	0.00356	610774	611649	+	inside	383	311	TcCLB.506907.30	hypothetical protein, conserved
5057	TcChr40-S	698918	699167	250	5.42	-0.18	6.4	-6.58	8.17e-05	0.00363	698373	699254	-	inside	336	87	TcCLB.507993.110	hypothetical protein, conserved
1573	TcChr23-S	283906	284250	345	6.32	2.43	7.27	-4.85	8.33e-05	0.00365	281780	283126	-	upstream	-780	780	TcCLB.511109.130	heterogeneous nuclear ribonucleoprotein H/F, putative
1651	TcChr24-S	74924	75091	168	5.76	-0.18	6.74	-6.92	8.35e-05	0.00365	74263	75990	-	inside	1066	661	TcCLB.503665.40	surface protease GP63 (pseudogene), putative
742	TcChr16-S	496037	496431	395	6.58	2.93	7.52	-4.59	9.19e-05	0.00399	494766	497585	-	inside	1548	1154	TcCLB.509819.40	hypothetical protein, conserved
2215	TcChr27-S	653657	654534	878	7.04	4.53	7.9	-3.37	9.52e-05	0.0041	655674	658454	+	upstream	-2017	1140	TcCLB.506825.100	hypothetical protein, conserved
2362	TcChr28-S	294555	294852	298	5.48	-0.18	6.47	-6.65	9.67e-05	0.00414	292768	296568	-	inside	2013	1716	TcCLB.511787.30	hypothetical protein, conserved (pseudogene)
3072	TcChr32-S	329892	330288	397	6.76	3.89	7.66	-3.77	9.97e-05	0.00423	329927	331978	+	overlapStart	-35	35	TcCLB.509965.319	hypothetical protein, conserved
14	TcChr1-S	51740	52532	793	7.73	6.16	8.47	-2.31	0.000102	0.00429	50840	52834	+	inside	900	302	TcCLB.510077.20	trans-sialidase (pseudogene), putative
5334	TcChr41-S	303600	303817	218	5.6	-0.18	6.59	-6.77	0.000102	0.00429	304620	305183	-	downstream	1583	803	TcCLB.508681.20	hypothetical protein
2236	TcChr27-S	718459	719347	889	8.08	7.03	8.68	-1.65	0.000108	0.00449	718463	720028	+	overlapStart	-4	4	TcCLB.509153.90	dihydrofolate reductase-thymidylate synthase
5786	TcChr9-S	191534	191871	338	6.1	1.8	7.06	-5.26	0.000111	0.00457	192544	195375	+	upstream	-1010	673	TcCLB.511423.50	conserved protein, unknown function
4386	TcChr38-S	181368	181676	309	6.2	1.8	7.17	-5.37	0.000111	0.00457	184091	187312	+	upstream	-2723	2415	TcCLB.511001.170	hypothetical protein, conserved
1185	TcChr20-S	380676	380997	322	5.46	6.44	-0.13	6.57	0.000115	0.00468	379466	381250	+	inside	1210	253	TcCLB.476421.9	protein kinase, putative
1164	TcChr20-S	294782	295113	332	5.67	6.65	-0.13	6.78	0.000118	0.00477	293633	296392	+	inside	1149	1149	TcCLB.503907.10	trans-sialidase, Group VIII, putative
2738	TcChr30-S	782005	782716	712	8.41	6.79	9.16	-2.37	0.000121	0.00486	782159	782623	-	includeFeature	618	93	TcCLB.508833.10	hypothetical protein
70	TcChr10-S	207250	207523	274	5.43	-0.18	6.41	-6.59	0.000132	0.00527	208135	209562	+	upstream	-885	612	TcCLB.509967.160	epsilon tubulin, putative
1299	TcChr21-S	421827	422130	304	5.39	-0.18	6.37	-6.55	0.000135	0.00536	419997	423707	+	inside	1830	1577	TcCLB.507809.130	hypothetical protein, conserved
4394	TcChr38-S	205780	206181	402	5.71	6.7	-0.13	6.83	0.000142	0.00556	206739	208019	+	upstream	-959	558	TcCLB.503841.40	actin, putative
4737	TcChr39-S	1319162	1319548	387	6.47	7.42	2.56	4.87	0.000142	0.00556	1320626	1323274	+	upstream	-1464	1078	TcCLB.507009.70	hypothetical protein, conserved
3909	TcChr36-S	501495	502068	574	5.47	-0.18	6.46	-6.64	0.000156	0.00605	501043	502575	-	inside	1080	452	TcCLB.507257.20	hypothetical protein, conserved
3821	TcChr36-S	113805	114097	293	5.86	6.85	-0.13	6.98	0.00016	0.00619	112702	114063	-	overlapStart	258	34	TcCLB.508075.20	DNA repair protein, putative
4053	TcChr36-S	1169896	1170247	352	6.03	7.02	-0.13	7.15	0.000162	0.00621	1168945	1171911	+	inside	951	951	TcCLB.507881.20	retrotransposon hot spot (RHS) protein, putative
3203	TcChr32-S	796067	796353	287	5.45	6.43	-0.13	6.56	0.000163	0.00622	794029	794829	-	upstream	-1238	1238	TcCLB.506943.69	hypothetical protein, conserved
4255	TcChr37-S	904451	904880	430	5.46	-0.18	6.45	-6.63	0.000186	0.00705	904390	906552	+	inside	61	61	TcCLB.507709.30	hypothetical protein, conserved
2823	TcChr31-S	284577	284898	322	5.83	6.81	-0.13	6.94	0.000195	0.00732	284888	287674	+	overlapStart	-311	10	TcCLB.509703.10	cellulosomal scaffoldin anchoring protein, putative
365	TcChr12-S	438539	439219	681	6.77	4.99	7.54	-2.55	0.000201	0.00749	438435	439589	-	inside	1050	104	TcCLB.503689.30	flagellar protofilament ribbon protein, putative
5208	TcChr40-S	1708306	1708514	209	6.2	7.15	2.21	4.94	0.000244	0.009	1707238	1708125	+	downstream	1068	181	TcCLB.503717.90	surface protease GP63, putative
3644	TcChr35-S	421907	422321	415	7.88	4.18	8.82	-4.64	0.000245	0.009	421415	423223	+	inside	492	492	TcCLB.507039.30	retrotransposon hot spot protein (RHS, pseudogene), putative
465	TcChr13-S	481800	482081	282	5.45	-0.18	6.44	-6.62	0.000246	0.009	480062	490459	+	inside	1738	1738	TcCLB.508325.30	dispersed gene family protein 1 (DGF-1), putative
906	TcChr18-S	96390	97001	612	6.92	4.32	7.8	-3.47	0.000264	0.0096	96044	97120	-	inside	730	119	TcCLB.511589.29	hypothetical protein, conserved
4622	TcChr39-S	747474	747909	436	5.94	-0.18	6.93	-7.11	0.000276	0.01	746384	749251	-	inside	1777	1090	TcCLB.506811.220	hypothetical protein, conserved
2113	TcChr27-S	323492	323730	239	5.2	6.18	-0.13	6.31	0.000279	0.01	321548	322786	-	upstream	-706	706	TcCLB.506775.150	hypothetical protein, conserved
1846	TcChr25-S	680521	680838	318	5.28	-0.18	6.26	-6.44	0.000293	0.0105	675331	685626	+	inside	5190	4788	TcCLB.508559.29	dispersed gene family protein 1 (DGF-1), putative
5754	TcChr9-S	60312	60602	291	5.36	6.34	-0.13	6.47	0.000303	0.0108	59923	60729	-	inside	417	127	TcCLB.511417.30	hypothetical protein, conserved
3292	TcChr33-S	206499	206857	359	6.02	-0.18	7.01	-7.19	0.000327	0.0115	207000	207419	+	upstream	-501	143	TcCLB.507429.3	mucin-associated surface protein (MASP), putative
1843	TcChr25-S	674716	675006	291	5.8	1.38	6.77	-5.38	0.000329	0.0116	674666	674725	+	overlapEnd	50	9	TcCLB.508559.25	C/D small nucleolar RNA (snoRNA), TB8C3C3, 3' partial
3059	TcChr32-S	302346	302640	295	6.24	3.57	7.12	-3.55	0.000344	0.012	302306	303067	+	inside	40	40	TcCLB.503835.30	hypothetical protein, conserved
306	TcChr12-S	278895	279221	327	6.09	7.02	2.69	4.32	0.00035	0.0121	277863	279230	-	inside	335	9	TcCLB.506867.10	endonuclease G, putative
451	TcChr13-S	434470	435259	790	7.51	6.18	8.18	-2	0.000356	0.0123	434392	435336	+	inside	78	77	TcCLB.506863.40	hypothetical protein, conserved
2762	TcChr31-S	123049	123252	204	5.83	6.77	2.08	4.69	0.00036	0.0123	123002	123900	+	inside	47	47	TcCLB.507389.79	hypothetical protein, conserved
2550	TcChr3-S	62035	62703	669	7.77	6.8	8.34	-1.54	0.000392	0.0134	61184	62914	+	inside	851	211	TcCLB.506739.180	hypothetical protein, conserved
5452	TcChr5-S	161120	161348	229	6.05	1.97	7	-5.04	0.00042	0.0142	161004	161426	-	inside	306	78	TcCLB.506493.110	hypothetical protein, conserved
3647	TcChr35-S	451914	452243	330	7.48	6.13	8.17	-2.04	0.000425	0.0143	451612	452226	+	overlapEnd	302	17	TcCLB.504277.11	surface protein TolT, putative
4259	TcChr37-S	916477	917446	970	8.58	7.38	9.22	-1.84	0.000434	0.0145	915964	917781	+	inside	513	335	TcCLB.507707.20	hypothetical protein, conserved
3450	TcChr34-S	537547	537778	232	4.99	-0.18	5.97	-6.15	0.000462	0.0154	535410	537971	-	inside	424	193	TcCLB.510877.10	antigenic protein, putative
1642	TcChr24-S	16199	16728	530	5	-0.18	5.98	-6.16	0.000474	0.0157	14611	17424	-	inside	1225	696	TcCLB.509921.40	retrotransposon hot spot protein (RHS, pseudogene), putative
4880	TcChr39-S	1819163	1819406	244	6.29	3.81	7.15	-3.34	0.000479	0.0158	1819754	1821427	+	upstream	-591	348	TcCLB.510769.110	hypothetical protein, conserved
4506	TcChr39-S	184179	184444	266	5.07	-0.18	6.06	-6.23	0.000504	0.0165	184906	187482	+	upstream	-727	462	TcCLB.506925.230	hypothetical protein, conserved
999	TcChr19-S	266108	266297	190	5.81	1.6	6.77	-5.17	0.000515	0.0168	265503	267335	-	inside	1227	605	TcCLB.508569.80	phosphoacetylglucosamine mutase, putative,acetylglucosaminephosphomutase, putative,N-acetylglucosamine-phosphate mutase, putative
1813	TcChr25-S	323609	323825	217	6.26	3.86	7.12	-3.25	0.000532	0.0172	318764	328819	+	inside	4845	4845	TcCLB.507083.20	dispersed gene family protein 1 (DGF-1), putative
3411	TcChr34-S	274053	274450	398	6.68	3.1	7.62	-4.52	0.000576	0.0186	274045	274524	-	inside	471	8	TcCLB.506405.149	ribosomal protein L21E (60S), putative
2155	TcChr27-S	461144	461952	809	6.9	5	7.69	-2.69	0.000609	0.0195	461014	461985	+	inside	130	33	TcCLB.508241.60	phosphoadenosine phosphosulfate reductase-like protein, putative
1249	TcChr21-S	175806	176176	371	5.69	-0.18	6.68	-6.85	0.000614	0.0195	175814	176344	-	overlapEnd	538	8	TcCLB.508379.10	fucose kinase, putative
2393	TcChr28-S	664285	664847	563	7.74	6.28	8.45	-2.17	0.000637	0.0202	664170	665588	+	inside	115	115	TcCLB.509885.70	transporter, putative
4163	TcChr37-S	538040	538346	307	5.96	6.92	1.93	4.99	0.000641	0.0202	539011	540384	+	upstream	-971	665	TcCLB.504147.260	hypothetical protein, conserved
1533	TcChr23-S	75452	75643	192	5.01	-0.18	5.99	-6.17	0.000694	0.0218	72092	82492	+	inside	3360	3360	TcCLB.511193.9	dispersed gene family protein 1 (DGF-1, pseudogene), putative
3843	TcChr36-S	171314	171643	330	6.95	5.55	7.64	-2.09	0.000698	0.0218	169326	171608	-	overlapStart	294	35	TcCLB.503811.70	hypothetical protein, conserved
2365	TcChr28-S	394106	394373	268	4.82	5.8	-0.13	5.93	0.000712	0.0221	394090	396615	-	inside	2509	16	TcCLB.511797.240	trans-sialidase (pseudogene), putative
455	TcChr13-S	456005	456422	418	6.31	2.6	7.26	-4.66	0.000728	0.0224	453100	461118	+	inside	2905	2905	TcCLB.510535.20	hypothetical protein, conserved
2730	TcChr30-S	740068	740665	598	7.24	5.72	7.97	-2.25	0.000751	0.023	739391	740047	-	upstream	-21	21	TcCLB.508831.90	hypothetical protein, conserved
639	TcChr15-S	305593	306323	731	6.98	5.34	7.73	-2.39	0.000763	0.0233	304782	306452	-	inside	859	129	TcCLB.509233.210	hypothetical protein, conserved
4262	TcChr37-S	929880	930129	250	5.45	-0.18	6.43	-6.61	0.000771	0.0234	928733	931858	+	inside	1147	1147	TcCLB.507677.150	CYC2-like cyclin, putative,G1 cyclin CycE4, putative
441	TcChr13-S	381452	381916	465	7.1	5.73	7.79	-2.06	0.000797	0.024	372612	381908	-	overlapStart	456	8	TcCLB.510533.210	hypothetical protein, conserved (pseudogene)
39	TcChr10-S	103797	104118	322	4.83	5.8	-0.13	5.93	0.000798	0.024	103625	110614	+	inside	172	172	TcCLB.509247.30	hypothetical protein, conserved
1590	TcChr23-S	336656	337178	523	6.74	7.49	5.11	2.38	0.00084	0.025	333740	336121	-	upstream	-535	535	TcCLB.507547.40	enoyl-CoA hydratase/Enoyl-CoA isomerase/3-hydroxyacyl-CoA dehydrogenase, putative
3252	TcChr33-S	87277	87490	214	4.65	-0.18	5.63	-5.81	0.000842	0.025	85290	88424	-	inside	1147	934	TcCLB.511585.120	hypothetical protein, conserved
2324	TcChr28-S	152481	152929	449	6.06	7.01	2.14	4.87	0.000843	0.025	152447	152959	+	inside	34	30	TcCLB.510617.10	hypothetical protein, conserved
2300	TcChr28-S	108886	109223	338	4.82	-0.18	5.8	-5.98	0.000851	0.025	106759	112497	+	inside	2127	2127	TcCLB.508385.10	hypothetical protein, conserved
2381	TcChr28-S	592255	592417	163	3.92	-0.18	4.87	-5.05	0.000853	0.025	591036	595601	-	inside	3346	1219	TcCLB.507859.120	dispersed gene family protein 1 (DGF-1), putative
4325	TcChr37-S	1205033	1205303	271	8.4	5.22	9.32	-4.1	0.000902	0.0263	1204305	1205984	-	inside	951	681	TcCLB.507641.290	chaperonin HSP60, mitochondrial precursor,groELprotein,heat shock protein 60 (HSP60)
4149	TcChr37-S	478065	478388	324	7.58	6.42	8.21	-1.79	0.000949	0.0275	477319	478953	+	inside	746	565	TcCLB.511035.10	surface protease GP63, putative,metallopeptidase, putative
3290	TcChr33-S	199698	200209	512	6.49	2.88	7.43	-4.55	0.00101	0.029	200938	201774	+	upstream	-1240	729	TcCLB.511577.19	hypothetical protein, conserved
3461	TcChr34-S	661154	661831	678	7.53	6.53	8.11	-1.58	0.00103	0.0295	661396	663958	+	overlapStart	-242	242	TcCLB.510231.29	multidrug resistance-associated protein, putative
3368	TcChr33-S	852442	852796	355	6.04	6.99	2.14	4.85	0.00109	0.0311	848767	857694	+	inside	3675	3675	TcCLB.509979.40	hypothetical protein, conserved
75	TcChr10-S	229087	229894	808	9.13	7.93	9.77	-1.84	0.00111	0.0315	229442	231034	+	overlapStart	-355	355	TcCLB.508671.20	serine carboxypeptidase (CBP1), putative,serine peptidase, Clan SC, Family S10, putative
3928	TcChr36-S	642831	643286	456	6.99	4.7	7.83	-3.13	0.00113	0.0319	642107	645259	+	inside	724	724	TcCLB.510323.20	hypothetical protein, conserved
2942	TcChr31-S	667268	667645	378	6.47	2.96	7.4	-4.44	0.00114	0.0321	669924	671216	+	upstream	-2656	2279	TcCLB.510841.10	mitotic centromere-associated kinesin (MCAK, pseudogene), putative
3303	TcChr33-S	522549	522997	449	6.46	7.39	2.89	4.5	0.00122	0.0342	522151	525843	+	inside	398	398	TcCLB.506895.60	hypothetical protein, conserved (pseudogene)
3762	TcChr35-S	836067	836695	629	7.48	5.53	8.28	-2.75	0.00129	0.036	835965	837446	+	inside	102	102	TcCLB.503677.29	hypothetical protein, conserved
5781	TcChr9-S	164049	164350	302	7.21	6.08	7.84	-1.76	0.00133	0.037	164497	165156	+	upstream	-448	147	TcCLB.511421.217	hypothetical protein, conserved
4859	TcChr39-S	1712859	1713149	291	5.79	1.43	6.75	-5.33	0.00134	0.037	1711771	1714044	-	inside	1185	895	TcCLB.510759.180	hypothetical protein, conserved
2700	TcChr30-S	615403	615849	447	7.15	5.52	7.9	-2.38	0.00137	0.0377	615198	616925	+	inside	205	205	TcCLB.506025.40	hypothetical protein, conserved
1083	TcChr2-S	18362	19307	946	7.38	5.15	8.22	-3.06	0.0015	0.0411	17482	18060	-	upstream	-302	302	TcCLB.507941.80	hypothetical protein, conserved
147	TcChr11-S	14811	15118	308	6.55	3.11	7.49	-4.37	0.00155	0.0422	12237	15107	-	overlapStart	296	11	TcCLB.510307.60	retrotransposon hot spot protein (RHS, pseudogene), putative
4606	TcChr39-S	713338	713583	246	6.05	6.94	3.33	3.61	0.00156	0.0422	712304	713992	-	inside	654	409	TcCLB.504153.240	hypothetical protein, conserved
81	TcChr10-S	250061	250348	288	5.36	1.12	6.32	-5.2	0.00157	0.0425	252150	255272	-	downstream	5211	1802	TcCLB.511129.40	trans-sialidase, Group III, putative
466	TcChr13-S	495290	495567	278	4.56	-0.18	5.53	-5.71	0.00158	0.0426	494066	496864	+	inside	1224	1224	TcCLB.508325.60	retrotransposon hot spot (RHS) protein, putative
3066	TcChr32-S	316311	316558	248	5.79	6.75	1.77	4.98	0.00162	0.0432	316112	317089	+	inside	199	199	TcCLB.509965.380	dTDP-glucose 4,6-dehydratase, putative
4222	TcChr37-S	765350	765881	532	7.21	7.92	5.76	2.15	0.00162	0.0432	765369	766322	-	overlapEnd	972	19	TcCLB.503419.10	hypothetical protein
2064	TcChr27-S	158673	159149	477	6.13	1.6	7.1	-5.5	0.00166	0.0439	158008	159291	-	inside	618	142	TcCLB.510101.330	hypothetical protein, conserved
2043	TcChr27-S	94496	95466	971	7.47	5.13	8.32	-3.19	0.0017	0.045	94092	95537	-	inside	1041	71	TcCLB.510101.50	lanosterol 14-alpha-demethylase, putative
5002	TcChr40-S	420355	420844	490	7.69	6.81	8.24	-1.43	0.00183	0.0477	418534	419376	-	upstream	-979	979	TcCLB.506211.70	RNA-binding protein, putative
5485	TcChr6-S	90532	90863	332	5.95	6.89	2.21	4.68	0.00183	0.0477	90435	91934	-	inside	1402	97	TcCLB.506529.280	hypothetical protein, conserved
2276	TcChr28-S	60922	61699	778	8.25	7.33	8.81	-1.48	0.00183	0.0477	60874	61863	+	inside	48	48	TcCLB.510609.80	hypothetical protein, conserved
1868	TcChr26-S	117297	118046	750	8.07	6.86	8.71	-1.85	0.00189	0.0489	117821	118405	+	overlapStart	-524	225	TcCLB.511071.40	amastin, putative
3120	TcChr32-S	468118	469007	890	7.4	4.34	8.31	-3.96	0.00189	0.0489	468069	469058	+	inside	49	49	TcCLB.511751.166	hypothetical protein, conserved
4459	TcChr38-S	1303019	1303755	737	7.8	6.87	8.36	-1.49	0.00193	0.0496	1304365	1305297	+	upstream	-1346	610	TcCLB.511181.150	hypothetical protein, conserved
4422	TcChr38-S	431431	431598	168	4.7	-0.18	5.67	-5.85	0.00195	0.0499	432068	432577	+	upstream	-637	470	TcCLB.508125.40	hypothetical protein
1563	TcChr23-S	247336	247972	637	7.61	6.69	8.16	-1.48	0.00196	0.0499	245541	245972	-	upstream	-1364	1364	TcCLB.511115.30	hypothetical protein, conserved
2938	TcChr31-S	659077	659940	864	7.47	4.1	8.4	-4.3	0.00197	0.0499	658886	669820	+	inside	191	191	TcCLB.510771.9	hypothetical protein, conserved (fragment)

## Sheet: Tcruzi_Broad_DEPeaks
Peak Information											Feature Information
Internal_ID	Chrm	start	end	width	Conc	Conc_Ty	Conc_Mty	Fold	p.value	FDR	start_position	end_position	feature_strand	insideFeature	distancetoFeature	shortestDistance	Feature_ID (TriTrypDB)	Feature Name
3755	TcChr35-S	421290	423914	2625	8.81	-0.18	9.81	-9.99	2.43e-27	1.5e-23	421415	423223	+	includeFeature	-125	125	TcCLB.507039.30	retrotransposon hot spot protein (RHS, pseudogene), putative
3974	TcChr36-S	201699	204853	3155	8.71	-0.18	9.71	-9.89	1.76e-26	5.44e-23	199602	203273	-	overlapStart	1574	1574	TcCLB.506591.120	receptor-type adenylate cyclase (pseudogene), putative,receptor-type adenylate cyclase, putative, degenerate
1025	TcChr17-S	621474	624811	3338	8.39	-0.18	9.39	-9.57	1.06e-25	2.18e-22	625292	635740	+	upstream	-3818	481	TcCLB.507975.40	dispersed gene family protein 1 (DGF-1), putative
1212	TcChr2-S	1142	3664	2523	9.2	-0.18	10.2	-10.38	2.51e-25	3.89e-22	1660	4116	-	overlapEnd	2974	452	TcCLB.507941.10	hypothetical protein, conserved
6002	TcChr8-S	101161	105916	4756	8.17	-0.18	9.17	-9.35	2.83e-24	3.5e-21	100226	100801	+	downstream	935	360	TcCLB.504557.60	hypothetical protein, conserved
2460	TcChr28-S	8545	13337	4793	8.07	-0.18	9.06	-9.24	9.81e-23	1.01e-19	4392	14171	-	inside	5626	834	TcCLB.510607.29	dispersed gene family protein 1 (DGF-1), putative (fragment)
860	TcChr16-S	500850	506140	5291	8.2	-0.18	9.2	-9.38	1.31e-19	1.16e-16	499107	501614	-	overlapStart	764	764	TcCLB.509819.20	hypothetical protein, conserved
2367	TcChr27-S	437192	439329	2138	7.81	-0.18	8.81	-8.99	5.74e-19	4.44e-16	439465	439534	+	upstream	-2273	136	TcCLB.506779.182	H/ACA snoRNA, TC6C1H1
2142	TcChr26-S	487619	490288	2670	7.67	-0.18	8.67	-8.85	6.84e-19	4.7e-16	487527	490277	-	overlapStart	2658	11	TcCLB.506203.90	hypothetical protein, conserved
2794	TcChr30-S	308289	310260	1972	7.85	-0.18	8.85	-9.03	4.67e-18	2.89e-15	308830	309039	+	includeFeature	-541	541	TcCLB.508813.15	heat shock protein 70, putative (fragment)
48	TcChr10-S	163347	166137	2791	7.49	-0.18	8.49	-8.67	3.66e-17	2.06e-14	165736	167913	+	overlapStart	-2389	401	TcCLB.506457.120	hypothetical protein, conserved
2282	TcChr27-S	149316	151040	1725	7.39	-0.18	8.39	-8.56	1.07e-16	5.54e-14	143897	148507	-	upstream	-809	809	TcCLB.510101.290	hypothetical protein, conserved
1536	TcChr22-S	184419	186551	2133	7.71	-0.18	8.7	-8.88	3.8e-16	1.81e-13	180626	191125	+	inside	3793	3793	TcCLB.506375.50	dispersed gene family protein 1 (DGF-1), putative
2122	TcChr26-S	430915	432952	2038	7.97	-0.18	8.96	-9.14	7.67e-16	3.18e-13	434800	437331	-	downstream	6416	1848	TcCLB.508515.120	hypothetical protein, conserved
190	TcChr11-S	204872	206767	1896	7.36	-0.18	8.35	-8.53	7.72e-16	3.18e-13	204632	206830	+	inside	240	63	TcCLB.504213.90	inositol polyphosphate kinase-like protein, putative
985	TcChr17-S	494459	498094	3636	7.53	-0.18	8.53	-8.71	8.76e-16	3.39e-13	498763	499605	+	upstream	-4304	669	TcCLB.510055.140	hypothetical protein, conserved
5088	TcChr39-S	1628002	1632970	4969	7.32	8.32	-0.13	8.45	1.21e-15	4.4e-13	1630844	1632109	-	includeFeature	4107	861	TcCLB.508469.50	hypothetical protein, conserved (pseudogene)
1992	TcChr25-S	257163	259542	2380	7.46	-0.18	8.46	-8.63	3.32e-15	1.14e-12	258916	259890	+	overlapStart	-1753	348	TcCLB.507275.61	surface antigen TASV-A1 (TASV-A1)
4558	TcChr38-S	125265	126750	1486	7.15	-0.18	8.14	-8.32	2.72e-14	8.86e-12	125375	126787	+	overlapStart	-110	37	TcCLB.510999.30	hypothetical protein, conserved
4366	TcChr37-S	652909	655092	2184	7.24	-0.18	8.24	-8.42	4.28e-14	1.32e-11	652608	655220	+	inside	301	128	TcCLB.508307.110	hypothetical protein, conserved
1925	TcChr25-S	37505	42798	5294	8.69	-0.18	9.69	-9.87	5.27e-14	1.55e-11	37210	38268	-	overlapStart	763	295	TcCLB.433033.10	retrotransposon hot spot protein (RHS, pseudogene), putative
6149	TcChr9-S	309085	312008	2924	7.32	-0.18	8.32	-8.5	5.56e-14	1.56e-11	308793	312467	+	inside	292	292	TcCLB.511429.10	transmembrane protein, conserved (fragment)
2371	TcChr27-S	453598	455413	1816	7.1	-0.18	8.1	-8.28	7.8e-14	2.1e-11	453211	456288	+	inside	387	387	TcCLB.508241.30	hypothetical protein, conserved
2150	TcChr26-S	514832	516216	1385	7.05	-0.18	8.05	-8.23	2.02e-13	5.2e-11	514427	515194	-	overlapStart	362	362	TcCLB.506203.20	dynein light chain, putative
4031	TcChr36-S	474775	476987	2213	7.08	8.08	-0.13	8.21	2.52e-13	6.24e-11	473627	474964	-	overlapStart	189	189	TcCLB.507257.150	hypothetical protein, conserved
4037	TcChr36-S	499256	502068	2813	6.99	-0.18	7.99	-8.17	1.11e-12	2.65e-10	498913	499743	-	overlapStart	487	343	TcCLB.507257.40	hypothetical protein, conserved
3611	TcChr34-S	847839	849652	1814	7.25	-0.18	8.24	-8.42	1.41e-12	3.22e-10	850279	852525	+	upstream	-2440	627	TcCLB.506265.70	hypothetical protein, conserved
3112	TcChr32-S	329838	332053	2216	7.12	-0.18	8.11	-8.29	2.07e-12	4.57e-10	329927	331978	+	includeFeature	-89	75	TcCLB.509965.319	hypothetical protein, conserved
1810	TcChr23-S	600459	602084	1626	6.94	-0.18	7.94	-8.12	3.51e-12	7.48e-10	600223	610602	+	inside	236	236	TcCLB.509735.84	dispersed gene family protein 1 (DGF-1), putative
2913	TcChr30-S	800435	802657	2223	7.04	-0.18	8.03	-8.21	4.71e-12	9.7e-10	801052	803361	+	overlapStart	-617	617	TcCLB.511213.30	surface protease GP63 (pseudogene), putative
6162	TcChr9-S	355461	358345	2885	7.08	-0.18	8.07	-8.25	5.03e-12	1e-09	355720	359097	+	overlapStart	-259	259	TcCLB.511435.10	WD40 repeat-containing protein
2153	TcChr26-S	523944	524951	1008	6.91	-0.18	7.9	-8.08	6.72e-12	1.3e-09	523254	525002	-	inside	1058	51	TcCLB.508647.40	replication factor C, subunit 1, putative
4096	TcChr36-S	759608	766509	6902	7.27	-0.18	8.26	-8.44	2e-11	3.75e-09	765343	770280	+	overlapStart	-5735	1166	TcCLB.508181.70	hypothetical protein, conserved
1500	TcChr21-S	519008	521175	2168	6.84	7.84	-0.13	7.97	2.48e-11	4.5e-09	517003	521358	-	inside	2350	183	TcCLB.507807.10	hypothetical protein, conserved
13	TcChr1-S	63467	65872	2406	6.88	-0.18	7.87	-8.05	2.72e-11	4.81e-09	53935	64329	+	overlapEnd	9532	862	TcCLB.507999.10	dispersed gene family protein 1 (DGF-1), putative
778	TcChr16-S	186557	190782	4226	7.01	-0.18	8.01	-8.19	3.08e-11	5.29e-09	186033	193829	+	inside	524	524	TcCLB.510719.80	hypothetical protein, conserved
3378	TcChr33-S	556139	559377	3239	7.03	-0.18	8.03	-8.21	3.78e-11	6.32e-09	558277	559398	+	overlapStart	-2138	21	TcCLB.510565.120	hypothetical protein, conserved
5330	TcChr40-S	644805	645781	977	6.82	-0.18	7.81	-7.99	4.84e-11	7.88e-09	646189	646860	-	downstream	2055	408	TcCLB.507993.340	hypothetical protein
5224	TcChr40-S	273114	281425	8312	8.95	9.8	6.59	3.22	6.6e-11	1.05e-08	273035	274597	-	overlapStart	1483	79	TcCLB.506503.40	hypothetical protein, conserved
1841	TcChr24-S	234029	234435	407	6.88	-0.18	7.88	-8.06	9.87e-11	1.53e-08	233434	233697	-	upstream	-332	332	TcCLB.448197.10	mucin-associated surface protein (MASP), putative
2466	TcChr28-S	23570	24380	811	6.75	-0.18	7.74	-7.92	1.17e-10	1.77e-08	20873	24589	-	inside	1019	209	TcCLB.510607.75	hypothetical protein, conserved (pseudogene)
1918	TcChr25-S	3953	5272	1320	7.4	3.67	8.35	-4.67	1.52e-10	2.24e-08	1385	4342	-	overlapStart	389	389	TcCLB.506259.30	retrotransposon hot spot protein (RHS, pseudogene), putative
6076	TcChr9-S	49505	51960	2456	7.66	2.38	8.65	-6.27	1.57e-10	2.26e-08	43286	53674	-	inside	4169	1714	TcCLB.511415.40	dispersed gene family protein 1 (DGF-1), putative
5092	TcChr39-S	1643215	1645169	1955	6.7	-0.18	7.69	-7.87	3.05e-10	4.29e-08	1642059	1645699	-	inside	2484	530	TcCLB.510755.19	hypothetical protein, conserved
2533	TcChr28-S	583818	585179	1362	6.67	-0.18	7.66	-7.84	4.29e-10	5.9e-08	581202	583238	-	upstream	-580	580	TcCLB.507859.80	trans-sialidase (pseudogene), putative
4942	TcChr39-S	1079589	1081001	1413	6.63	-0.18	7.62	-7.8	5.43e-10	7.31e-08	1079621	1081027	-	overlapEnd	1438	26	TcCLB.506887.40	hypothetical protein, conserved
5849	TcChr6-S	237267	239341	2075	6.78	-0.18	7.77	-7.95	6.4e-10	8.42e-08	235665	240878	-	inside	3611	1537	TcCLB.510075.30	hypothetical protein, conserved
5443	TcChr40-S	1074725	1078115	3391	6.67	7.66	-0.13	7.79	6.84e-10	8.82e-08	1077630	1078248	+	overlapStart	-2905	133	TcCLB.509807.29	hypothetical protein, conserved
1708	TcChr23-S	136338	138296	1959	6.73	7.73	-0.13	7.86	8.64e-10	1.09e-07	127993	133770	-	upstream	-2568	2568	TcCLB.503975.100	hypothetical protein, conserved
3763	TcChr35-S	471507	472906	1400	6.66	-0.18	7.66	-7.84	9.82e-10	1.21e-07	473026	475584	+	upstream	-1519	120	TcCLB.507105.100	retrotransposon hot spot protein (RHS, pseudogene), putative
3677	TcChr35-S	166065	169215	3151	6.62	-0.18	7.61	-7.79	1e-09	1.21e-07	166022	167299	-	overlapStart	1234	43	TcCLB.511529.170	enoyl-CoA hydratase/isomerase family protein, putative
5571	TcChr41-S	9670	11650	1981	6.59	-0.18	7.58	-7.76	1.1e-09	1.31e-07	7990	12312	-	inside	2642	662	TcCLB.511119.10	dispersed gene family protein 1 (DGF-1), putative (fragment)
1878	TcChr24-S	367465	369400	1936	6.77	-0.18	7.77	-7.95	1.27e-09	1.46e-07	370581	371873	+	upstream	-3116	1181	TcCLB.509137.30	imidazolonepropionase, putative
1744	TcChr23-S	301442	302481	1040	6.62	-0.18	7.61	-7.79	1.28e-09	1.46e-07	301372	302568	-	inside	1126	70	TcCLB.511109.40	hypothetical protein, conserved
1693	TcChr23-S	74469	75977	1509	6.79	-0.18	7.78	-7.96	1.3e-09	1.46e-07	72092	82492	+	inside	2377	2377	TcCLB.511193.9	dispersed gene family protein 1 (DGF-1, pseudogene), putative
5348	TcChr40-S	705916	707858	1943	6.58	7.58	-0.13	7.71	1.89e-09	2.09e-07	705846	707876	-	inside	1960	18	TcCLB.507993.70	hypothetical protein, conserved
2387	TcChr27-S	516362	517095	734	6.84	0.8	7.83	-7.02	3.48e-09	3.77e-07	516314	517441	+	inside	48	48	TcCLB.511693.110	hypothetical protein, conserved
3361	TcChr33-S	205852	206858	1007	6.68	-0.18	7.68	-7.86	4.5e-09	4.8e-07	207000	207419	+	upstream	-1148	142	TcCLB.507429.3	mucin-associated surface protein (MASP), putative
4894	TcChr39-S	857372	860192	2821	7.1	8.09	1.54	6.54	5.28e-09	5.54e-07	856597	858561	-	overlapStart	1189	775	TcCLB.510431.160	nucleolar GTP-binding protein 1, putative
1678	TcChr22-S	677458	678692	1235	6.47	-0.18	7.46	-7.64	5.39e-09	5.56e-07	679628	682195	+	upstream	-2170	936	TcCLB.506345.90	trans-sialidase, Group II, putative
3349	TcChr33-S	156655	158323	1669	6.82	-0.18	7.81	-7.99	6.21e-09	6.29e-07	156299	158395	-	inside	1740	72	TcCLB.506829.20	hypothetical protein, conserved
1695	TcChr23-S	82390	84553	2164	6.84	-0.18	7.83	-8.01	8.1e-09	8.08e-07	87465	88109	+	upstream	-5075	2912	TcCLB.511195.10	retrotransposon hot spot protein (RHS, pseudogene), putative
757	TcChr15-S	372858	375417	2560	6.43	-0.18	7.42	-7.6	1.34e-08	1.32e-06	372721	373566	-	overlapStart	708	137	TcCLB.509455.50	hypothetical protein, conserved
3269	TcChr32-S	811219	813159	1941	6.72	7.71	-0.13	7.84	1.69e-08	1.61e-06	808951	810366	-	upstream	-853	853	TcCLB.509167.200	hypothetical protein, conserved
2528	TcChr28-S	453347	456051	2705	6.75	-0.18	7.75	-7.93	1.69e-08	1.61e-06	449073	459416	-	inside	6069	3365	TcCLB.506973.70	dispersed gene family protein 1 (DGF-1), putative
16	TcChr10-S	29239	30363	1125	6.53	-0.18	7.52	-7.7	1.77e-08	1.66e-06	25719	28829	-	upstream	-410	410	TcCLB.511911.30	mismatch repair protein MSH4 (pseudogene), putative
3159	TcChr32-S	457287	457940	654	6.47	7.46	-0.13	7.59	1.84e-08	1.7e-06	456921	459950	+	inside	366	366	TcCLB.511751.200	epsilon-adaptin, putative,AP-1/4 adapter complex gamma/epsilon subunit, putative
1881	TcChr24-S	379216	380446	1231	6.58	-0.18	7.58	-7.76	2.79e-08	2.54e-06	379032	381815	+	inside	184	184	TcCLB.485889.10	hypothetical protein, conserved
2351	TcChr27-S	401631	404548	2918	6.57	7.57	-0.13	7.7	2.84e-08	2.54e-06	404128	404953	+	overlapStart	-2497	405	TcCLB.508239.49	dynein regulatory complex subunit, putative
4643	TcChr38-S	1201161	1202408	1248	6.34	-0.18	7.34	-7.52	3.11e-08	2.75e-06	1201515	1202510	+	overlapStart	-354	102	TcCLB.511175.50	mucin TcMUC (pseudogene), putative
4155	TcChr36-S	954268	955808	1541	6.41	-0.18	7.4	-7.58	3.18e-08	2.77e-06	953030	955201	-	overlapStart	933	607	TcCLB.504867.20	ABC transporter, putative
6125	TcChr9-S	233970	235588	1619	6.76	-0.18	7.76	-7.94	3.35e-08	2.87e-06	233856	235844	+	inside	114	114	TcCLB.503805.6	hypothetical protein, conserved
6121	TcChr9-S	224043	225810	1768	6.34	-0.18	7.33	-7.51	3.61e-08	3.06e-06	226570	227436	+	upstream	-2527	760	TcCLB.503805.30	hypothetical protein, conserved
3369	TcChr33-S	509650	510829	1180	6.9	1.65	7.88	-6.23	3.77e-08	3.15e-06	510131	510916	+	overlapStart	-481	87	TcCLB.506893.100	hypothetical protein, conserved
4470	TcChr37-S	1090607	1091939	1333	6.36	-0.18	7.35	-7.53	3.93e-08	3.21e-06	1090655	1091956	-	overlapEnd	1349	17	TcCLB.509599.180	hypothetical protein, conserved
382	TcChr12-S	385887	387467	1581	7.35	2.31	8.32	-6.02	3.95e-08	3.21e-06	385756	387633	-	inside	1746	131	TcCLB.506865.30	hypothetical protein, conserved
3265	TcChr32-S	795401	796354	954	6.42	7.41	-0.13	7.54	5.28e-08	4.24e-06	794029	794829	-	upstream	-572	572	TcCLB.506943.69	hypothetical protein, conserved
5069	TcChr39-S	1581837	1582888	1052	6.3	-0.18	7.29	-7.47	5.7e-08	4.48e-06	1579444	1580862	-	upstream	-975	975	TcCLB.510747.120	hypothetical protein, conserved
1962	TcChr25-S	176626	178395	1770	6.55	-0.18	7.54	-7.72	5.72e-08	4.48e-06	176542	185121	+	inside	84	84	TcCLB.506949.20	hypothetical protein, conserved
605	TcChr14-S	302404	304708	2305	7.58	1.43	8.57	-7.14	7.61e-08	5.89e-06	299736	301667	-	upstream	-737	737	TcCLB.506733.90	hypothetical protein, conserved
160	TcChr11-S	99410	101696	2287	6.41	-0.18	7.4	-7.58	7.85e-08	6e-06	94270	95950	-	upstream	-3460	3460	TcCLB.466965.10	trans-sialidase (pseudogene), putative
3393	TcChr33-S	613025	613775	751	6.27	7.26	-0.13	7.39	8.72e-08	6.58e-06	612945	616214	+	inside	80	80	TcCLB.508347.120	hypothetical protein, conserved
4713	TcChr39-S	201309	204444	3136	6.36	7.36	-0.13	7.49	1.03e-07	7.71e-06	200844	204485	+	inside	465	41	TcCLB.506925.310	hypothetical protein, conserved
5007	TcChr39-S	1388174	1390499	2326	6.43	-0.18	7.43	-7.61	1.41e-07	1.03e-05	1389451	1390677	+	overlapStart	-1277	178	TcCLB.507011.260	hypothetical protein, conserved
1242	TcChr2-S	113028	114043	1016	6.2	-0.18	7.19	-7.37	1.45e-07	1.06e-05	113450	116617	+	overlapStart	-422	422	TcCLB.506717.80	trans-sialidase, Group VIII, putative
612	TcChr14-S	319215	319904	690	6.21	-0.18	7.2	-7.38	1.51e-07	1.08e-05	316662	321230	-	inside	2015	1326	TcCLB.506733.20	AMP deaminase, putative
1919	TcChr25-S	8083	10366	2284	6.57	-0.18	7.56	-7.74	1.52e-07	1.08e-05	5433	11317	-	inside	3234	951	TcCLB.507725.9	dispersed gene family protein 1 (DGF-1, pseudogene), putative
1239	TcChr2-S	94452	94764	313	7.09	2.12	8.07	-5.95	1.55e-07	1.09e-05	91746	95588	+	inside	2706	824	TcCLB.506717.20	receptor-type adenylate cyclase, putative
5754	TcChr5-S	22838	23105	268	6.2	-0.18	7.19	-7.37	1.74e-07	1.21e-05	19183	23976	-	inside	1138	871	TcCLB.510247.10	R27-2 protein, putative
2950	TcChr31-S	245200	246625	1426	6.45	-0.18	7.45	-7.62	1.8e-07	1.24e-05	244452	246323	-	overlapStart	1123	302	TcCLB.508367.70	trans-sialidase (pseudogene), putative
572	TcChr14-S	177226	178044	819	6.25	-0.18	7.25	-7.42	2.17e-07	1.48e-05	177187	178188	+	inside	39	39	TcCLB.506227.90	hypothetical protein, conserved
4228	TcChr37-S	179304	182414	3111	6.42	7.41	-0.13	7.54	2.28e-07	1.53e-05	180524	182566	+	overlapStart	-1220	152	TcCLB.503779.80	hypothetical protein, conserved (pseudogene)
2512	TcChr28-S	202278	203039	762	6.49	7.48	-0.13	7.61	2.34e-07	1.56e-05	202248	203042	+	inside	30	3	TcCLB.508389.10	hypothetical protein, conserved
127	TcChr10-S	419566	421803	2238	6.67	-0.18	7.66	-7.84	2.5e-07	1.64e-05	418845	420838	-	overlapStart	1272	721	TcCLB.506869.4	hypothetical protein, conserved
1230	TcChr2-S	67303	69156	1854	7.26	2.43	8.24	-5.8	2.52e-07	1.64e-05	67131	69113	-	overlapStart	1810	43	TcCLB.508205.20	nucleolar RNA helicase II, putative
4050	TcChr36-S	630450	631471	1022	6.21	-0.18	7.2	-7.38	2.97e-07	1.92e-05	630211	631536	+	inside	239	65	TcCLB.510323.90	hypothetical protein, conserved
3430	TcChr33-S	811632	812773	1142	6.12	-0.18	7.11	-7.29	3.15e-07	2.01e-05	812965	813735	+	upstream	-1333	192	TcCLB.509979.230	hypothetical protein, conserved
4795	TcChr39-S	492940	494029	1090	6.41	7.4	-0.13	7.53	3.2e-07	2.01e-05	493364	494149	+	overlapStart	-424	120	TcCLB.508357.9	hypothetical protein, conserved (fragment)
27	TcChr10-S	56687	58702	2016	7	8	-0.13	8.13	3.22e-07	2.01e-05	57190	58701	-	includeFeature	2014	1	TcCLB.511911.120	DNA polymerase eta, putative
519	TcChr13-S	518136	518775	640	6.42	7.41	-0.13	7.54	3.54e-07	2.18e-05	518895	521339	+	upstream	-759	120	TcCLB.508325.180	retrotransposon hot spot protein (RHS, pseudogene), putative
1373	TcChr20-S	653114	654177	1064	7.24	2.49	8.21	-5.72	3.56e-07	2.18e-05	654111	654962	+	overlapStart	-997	66	TcCLB.508109.70	hypothetical protein (pseudogene)
5913	TcChr7-S	109837	111071	1235	6.25	-0.18	7.24	-7.42	3.84e-07	2.33e-05	108900	111785	-	inside	1948	714	TcCLB.506113.40	hypothetical protein, conserved (pseudogene)
4838	TcChr39-S	706702	708280	1579	6.23	7.22	-0.13	7.35	4.01e-07	2.41e-05	706618	707511	-	overlapStart	809	84	TcCLB.504153.200	hypothetical protein, conserved
2917	TcChr30-S	814526	816250	1725	6.25	-0.18	7.24	-7.42	4.12e-07	2.45e-05	816124	819381	+	overlapStart	-1598	126	TcCLB.511213.89	dispersed gene family protein 1 (DGF-1), putative (fragment)
4475	TcChr37-S	1102246	1102875	630	6.21	-0.18	7.21	-7.39	4.21e-07	2.48e-05	1102119	1102916	-	inside	670	41	TcCLB.506167.40	proteasome alpha 1 subunit, putative
1298	TcChr20-S	178738	178973	236	6.12	-0.18	7.11	-7.29	4.33e-07	2.53e-05	176388	181463	+	inside	2350	2350	TcCLB.510297.110	cAMP binding protein, putative
6099	TcChr9-S	113983	114882	900	6.19	-0.18	7.18	-7.36	4.65e-07	2.69e-05	112032	113240	-	upstream	-743	743	TcCLB.511421.24	kelch domain-containing protein
3662	TcChr35-S	112473	114097	1625	6.11	-0.18	7.1	-7.28	4.81e-07	2.75e-05	108649	113432	-	overlapStart	959	665	TcCLB.511527.9	hypothetical protein, conserved
1680	TcChr22-S	691254	692420	1167	6.61	-0.18	7.6	-7.78	5.1e-07	2.9e-05	690150	692573	+	inside	1104	153	TcCLB.506345.40	trans-sialidase, Group II, putative
2968	TcChr31-S	351852	354134	2283	9.42	6.24	10.34	-4.1	5.33e-07	2.99e-05	351755	356950	+	inside	97	97	TcCLB.509011.20	RNA polymerase IIA largest subunit, putative
5662	TcChr41-S	490674	492585	1912	7.24	8.12	4.58	3.54	5.82e-07	3.24e-05	487439	489694	-	upstream	-980	980	TcCLB.511555.90	acyl-CoA binding protein, putative
2647	TcChr29-S	739620	741030	1411	6.45	7.44	-0.13	7.57	5.87e-07	3.24e-05	738568	742536	+	inside	1052	1052	TcCLB.508209.130	hypothetical protein, conserved
494	TcChr13-S	427674	428347	674	6.15	-0.18	7.15	-7.32	6.23e-07	3.41e-05	426918	429797	+	inside	756	756	TcCLB.506863.10	alanyl-tRNA synthetase, putative
2308	TcChr27-S	250762	252289	1528	6.25	7.24	-0.13	7.37	6.37e-07	3.45e-05	249759	251105	-	overlapStart	343	343	TcCLB.506773.50	nucleoside transporter-like, putative
3568	TcChr34-S	689445	690823	1379	6.16	7.15	-0.13	7.28	6.49e-07	3.49e-05	689358	694220	+	inside	87	87	TcCLB.506633.20	hypothetical protein, conserved
1100	TcChr19-S	118412	118882	471	6.25	7.24	-0.13	7.37	7.63e-07	4.07e-05	116394	118097	-	upstream	-315	315	TcCLB.510853.120	hypothetical protein, conserved
2242	TcChr27-S	46074	46928	855	6.05	7.04	-0.13	7.17	8.06e-07	4.26e-05	45818	47836	-	inside	1762	256	TcCLB.504149.100	hypothetical protein, conserved
623	TcChr14-S	347372	349758	2387	6.36	-0.18	7.36	-7.54	8.17e-07	4.28e-05	350921	352051	-	downstream	4679	1163	TcCLB.511047.20	mucin-like glycoprotein, putative
960	TcChr17-S	372960	374028	1069	6.09	7.08	-0.13	7.21	8.84e-07	4.59e-05	371866	372114	-	upstream	-846	846	TcCLB.511315.56	hypothetical protein, conserved
1953	TcChr25-S	154549	155206	658	6.39	-0.18	7.39	-7.57	9.22e-07	4.75e-05	154483	155760	+	inside	66	66	TcCLB.508839.20	hypothetical protein, conserved
2461	TcChr28-S	13952	14544	593	6.08	-0.18	7.07	-7.25	1.07e-06	5.49e-05	4392	14171	-	overlapStart	219	219	TcCLB.510607.29	dispersed gene family protein 1 (DGF-1), putative (fragment)
5574	TcChr41-S	24669	25007	339	6.04	-0.18	7.03	-7.21	1.18e-06	5.99e-05	22904	24379	-	upstream	-290	290	TcCLB.511123.11	trans-sialidase, putative (fragment)
4431	TcChr37-S	912567	913268	702	6.02	7.01	-0.13	7.14	1.25e-06	6.27e-05	910850	911869	+	downstream	1717	698	TcCLB.507709.10	hypothetical protein, conserved
1482	TcChr21-S	466434	467554	1121	6.06	7.05	-0.13	7.18	1.34e-06	6.68e-05	470016	470609	+	upstream	-3582	2462	TcCLB.503955.89	hypothetical protein, conserved
2507	TcChr28-S	187725	188658	934	6.32	7.31	-0.13	7.44	1.39e-06	6.86e-05	187407	188834	+	inside	318	176	TcCLB.508387.130	ATPase, putative
750	TcChr15-S	346296	346891	596	6	-0.18	6.99	-7.16	1.41e-06	6.94e-05	344121	345710	-	upstream	-586	586	TcCLB.509453.60	hypothetical protein, conserved
3627	TcChr34-S	883483	884464	982	6.09	0.42	7.08	-6.66	1.48e-06	7.19e-05	883149	884981	+	inside	334	334	TcCLB.504055.30	hypothetical protein
4670	TcChr39-S	48891	50613	1723	7.34	8.3	3.16	5.14	1.53e-06	7.38e-05	48417	49799	-	overlapStart	908	474	TcCLB.507093.63	RNA-binding protein, putative
1320	TcChr20-S	294334	295116	783	6.14	7.13	-0.13	7.26	1.63e-06	7.82e-05	293633	296392	+	inside	701	701	TcCLB.503907.10	trans-sialidase, Group VIII, putative
4783	TcChr39-S	444510	445310	801	6.19	7.18	-0.13	7.31	1.65e-06	7.83e-05	444419	445819	-	inside	1309	91	TcCLB.506369.20	transporter, putative
3722	TcChr35-S	291282	292336	1055	6.14	-0.18	7.13	-7.31	1.7e-06	8.01e-05	291120	292478	-	inside	1196	142	TcCLB.509067.70	pyrroline-5-carboxylate synthetase-like protein, putative
3334	TcChr33-S	113993	114690	698	6	6.99	-0.13	7.12	1.71e-06	8.03e-05	113538	114926	-	inside	933	236	TcCLB.511585.20	KREL1
872	TcChr16-S	542196	543614	1419	6	6.99	-0.13	7.12	1.79e-06	8.32e-05	540303	541760	-	upstream	-436	436	TcCLB.506363.60	f-actin capping protein beta subunit, putative
5719	TcChr41-S	2240682	2242020	1339	6.35	7.34	-0.13	7.47	1.86e-06	8.59e-05	2236788	2239754	-	upstream	-928	928	TcCLB.506755.170	hypothetical protein, conserved
4232	TcChr37-S	205759	207537	1779	6.29	7.28	-0.13	7.41	2.13e-06	9.78e-05	205599	207839	+	inside	160	160	TcCLB.506249.20	protein transport protein Sec23A, putative
372	TcChr12-S	357239	358114	876	6.54	0.4	7.53	-7.13	2.26e-06	0.000103	357198	359429	-	inside	2190	41	TcCLB.511407.40	hypothetical protein, conserved
912	TcChr17-S	226990	228836	1847	6.24	7.22	0.94	6.28	2.54e-06	0.000114	222156	224786	-	upstream	-2204	2204	TcCLB.511303.110	hypothetical protein, conserved
5507	TcChr40-S	1636823	1638102	1280	5.95	-0.18	6.93	-7.11	2.63e-06	0.000118	1638125	1638439	+	upstream	-1302	23	TcCLB.508165.341	elongation factor 1-gamma (EF-1-gamma, pseudogene), putative
5683	TcChr41-S	625143	625730	588	5.91	-0.18	6.9	-7.08	2.66e-06	0.000118	627234	627545	-	downstream	2402	1504	TcCLB.504039.210	hypothetical protein
2859	TcChr30-S	587067	590719	3653	6.88	1.6	7.86	-6.26	2.77e-06	0.000122	589617	590726	+	overlapStart	-2550	7	TcCLB.509197.30	cation transporter, putative
1010	TcChr17-S	580516	582236	1721	5.94	6.93	-0.13	7.06	3.06e-06	0.000134	580499	582091	+	overlapEnd	17	17	TcCLB.506513.150	hypothetical protein, conserved
5806	TcChr6-S	90504	91671	1168	5.95	6.94	-0.13	7.07	3.13e-06	0.000136	90435	91934	-	inside	1430	69	TcCLB.506529.280	hypothetical protein, conserved
3946	TcChr36-S	125765	128192	2428	7.93	5.43	8.8	-3.37	3.22e-06	0.000139	123922	125208	-	upstream	-557	557	TcCLB.510145.30	hypothetical protein, conserved
4841	TcChr39-S	714446	715170	725	5.91	6.9	-0.13	7.03	3.4e-06	0.000146	714404	715582	-	inside	1136	42	TcCLB.504153.250	hypothetical protein, conserved
1768	TcChr23-S	389222	389557	336	5.85	-0.18	6.84	-7.02	3.7e-06	0.000158	388948	389544	-	overlapStart	322	13	TcCLB.509099.140	hypothetical protein, conserved
5145	TcChr4-S	11482	12585	1104	6.58	-0.18	7.58	-7.75	3.72e-06	0.000158	11289	12647	-	inside	1165	62	TcCLB.509537.60	meiosis recombination protein SPO11, putative
5204	TcChr40-S	185842	189146	3305	6.39	7.38	-0.13	7.51	3.85e-06	0.000162	185815	187383	-	overlapStart	1541	27	TcCLB.511365.10	hypothetical protein, conserved
2500	TcChr28-S	161940	167118	5179	8.81	6.86	9.61	-2.75	4.25e-06	0.000178	166457	167179	+	overlapStart	-4517	61	TcCLB.508387.60	hypothetical protein, conserved
554	TcChr14-S	102917	104582	1666	6.03	-0.18	7.02	-7.2	4.34e-06	0.00018	102789	104591	-	inside	1674	9	TcCLB.506179.30	hypothetical protein, conserved
4325	TcChr37-S	532618	533916	1299	6.09	7.09	-0.13	7.21	4.55e-06	0.000188	532981	535959	+	overlapStart	-363	363	TcCLB.504147.310	hypothetical protein, conserved
289	TcChr12-S	78332	79493	1162	5.87	-0.18	6.86	-7.04	4.77e-06	0.000195	78255	79597	-	inside	1265	77	TcCLB.473633.9	dispersed gene family protein 1 (DGF-1), putative (fragment)
4771	TcChr39-S	399457	402578	3122	6.17	7.15	0.94	6.21	4.88e-06	0.000198	398908	400392	-	overlapStart	935	549	TcCLB.506367.40	hypothetical protein, conserved
2605	TcChr29-S	573401	575657	2257	6.62	7.6	1.58	6.02	5.08e-06	0.000206	573253	575346	-	overlapStart	1945	148	TcCLB.506135.30	hypothetical protein, conserved
4063	TcChr36-S	664455	665586	1132	7.25	8.22	2.79	5.43	5.19e-06	0.000209	664972	665562	+	includeFeature	-517	24	TcCLB.438897.10	hypothetical protein, conserved
4429	TcChr37-S	908160	908900	741	6.36	1.38	7.34	-5.95	5.52e-06	0.00022	909685	909775	+	upstream	-1525	785	TcCLB.507709.18	C/D small nucleolar RNA (snoRNA), TB10C2C1
3505	TcChr34-S	335204	336823	1620	5.83	-0.18	6.82	-7	5.67e-06	0.000225	334783	336153	-	overlapStart	949	421	TcCLB.505989.90	hypothetical protein, conserved
5947	TcChr7-S	216924	217433	510	6.04	7.03	-0.13	7.16	5.92e-06	0.000233	218246	219490	+	upstream	-1322	813	TcCLB.508277.390	hypothetical protein, conserved
5544	TcChr40-S	1801206	1802160	955	5.81	6.79	-0.13	6.92	6.25e-06	0.000245	1801075	1801941	-	overlapStart	735	131	TcCLB.510091.100	hypothetical protein, conserved
5278	TcChr40-S	434659	434979	321	5.85	-0.18	6.84	-7.02	6.55e-06	0.000255	430915	433386	-	upstream	-1273	1273	TcCLB.506211.114	C-terminal motor kinesin, putative
3323	TcChr33-S	85065	87508	2444	6.45	-0.18	7.45	-7.62	6.85e-06	0.000265	85290	88424	-	overlapEnd	3359	225	TcCLB.511585.120	hypothetical protein, conserved
3212	TcChr32-S	625206	626080	875	5.78	6.77	-0.13	6.9	7.24e-06	0.000278	624248	626230	-	inside	1024	150	TcCLB.506941.30	hypothetical protein, conserved
674	TcChr14-S	517950	518375	426	5.9	6.89	-0.13	7.02	7.87e-06	0.000301	512743	515580	-	upstream	-2370	2370	TcCLB.507099.10	hypothetical protein, conserved
4373	TcChr37-S	682004	683480	1477	5.85	-0.18	6.84	-7.02	9.05e-06	0.000343	681615	682808	+	overlapEnd	389	389	TcCLB.510491.80	hypothetical protein, conserved
4013	TcChr36-S	411197	412115	919	6.08	-0.18	7.07	-7.25	9.3e-06	0.000351	410486	412174	-	inside	977	59	TcCLB.509669.110	GTPase activator protein, putative
3374	TcChr33-S	522543	523130	588	6.4	7.38	1.54	5.84	9.45e-06	0.000352	522151	525843	+	inside	392	392	TcCLB.506895.60	hypothetical protein, conserved (pseudogene)
533	TcChr14-S	49588	51209	1622	7.49	5.25	8.33	-3.08	9.45e-06	0.000352	49464	51323	-	inside	1735	114	TcCLB.506239.40	hypothetical protein, conserved
141	TcChr10-S	456788	457692	905	5.91	6.89	-0.13	7.02	9.5e-06	0.000352	455491	456954	-	overlapStart	166	166	TcCLB.511145.49	GPI transamidase component GAA1, putative
6167	TcChr9-S	371734	374610	2877	6.82	-0.18	7.82	-8	1.02e-05	0.000376	372348	379757	+	overlapStart	-614	614	TcCLB.508997.20	phosphatidylinositol 3-kinase, putative
684	TcChr14-S	540250	540816	567	5.71	-0.18	6.7	-6.88	1.03e-05	0.000379	537820	541974	-	inside	1724	1158	TcCLB.509589.40	hypothetical protein, conserved
1658	TcChr22-S	615278	615600	323	5.82	-0.18	6.81	-6.99	1.08e-05	0.000394	616589	617284	+	upstream	-1311	989	TcCLB.509769.20	hypothetical protein, conserved
4907	TcChr39-S	928032	929373	1342	6.15	-0.18	7.14	-7.32	1.09e-05	0.000395	927926	929431	-	inside	1399	58	TcCLB.506885.50	hypothetical protein, conserved
2773	TcChr30-S	188113	188867	755	5.74	6.73	-0.13	6.86	1.16e-05	0.000417	187996	190165	-	inside	2052	117	TcCLB.506165.4	hypothetical protein, conserved
3654	TcChr35-S	61190	63966	2777	5.72	-0.18	6.71	-6.89	1.21e-05	0.000432	57738	59387	-	upstream	-1803	1803	TcCLB.507035.11	trans-sialidase, putative (fragment)
885	TcChr17-S	21330	22445	1116	5.62	-0.18	6.61	-6.79	1.87e-05	0.000665	16504	19635	-	upstream	-1695	1695	TcCLB.509765.50	trans-sialidase, Group VIII, putative
1940	TcChr25-S	101452	101847	396	6.21	1.38	7.18	-5.8	1.88e-05	0.000665	98762	100765	-	upstream	-687	687	TcCLB.508837.160	hypothetical protein, conserved
3912	TcChr35-S	941229	941416	188	5.6	-0.18	6.59	-6.77	2.06e-05	0.000722	940127	941578	-	inside	349	162	TcCLB.509491.10	hypothetical protein, conserved
1820	TcChr24-S	50439	51001	563	6.44	1.6	7.41	-5.81	2.07e-05	0.000724	50078	51272	-	inside	833	271	TcCLB.509925.5	trans-sialidase (pseudogene), putative
1687	TcChr23-S	42465	42871	407	5.8	6.79	-0.13	6.92	2.09e-05	0.000724	41948	43909	-	inside	1444	517	TcCLB.511189.100	hypothetical protein, conserved
6056	TcChr8-S	307386	309612	2227	7.96	6.37	8.7	-2.33	2.1e-05	0.000724	307374	308906	-	overlapStart	1520	12	TcCLB.506649.30	hypothetical protein, conserved
3880	TcChr35-S	858537	859385	849	5.62	6.6	-0.13	6.73	2.17e-05	0.000747	859105	859701	+	overlapStart	-568	280	TcCLB.506223.90	hypothetical protein, conserved
4574	TcChr38-S	170348	171115	768	6.36	1.65	7.33	-5.68	2.22e-05	0.000758	170211	170900	+	overlapEnd	137	137	TcCLB.511001.150	hypothetical protein, conserved
3195	TcChr32-S	542522	545000	2479	6.27	-0.18	7.26	-7.44	2.26e-05	0.000769	542400	545174	+	inside	122	122	TcCLB.511747.7	cyclosome subunit, putative (fragment)
5167	TcChr4-S	126732	127813	1082	5.88	6.87	-0.13	7	2.31e-05	0.000779	124826	125965	-	upstream	-767	767	TcCLB.510105.190	hypothetical protein, conserved
5583	TcChr41-S	89293	89750	458	5.66	6.65	-0.13	6.78	2.39e-05	0.000801	89466	90164	+	overlapStart	-173	173	TcCLB.504005.29	hypothetical protein, conserved
5124	TcChr39-S	1772580	1773748	1169	5.96	6.95	-0.13	7.08	2.4e-05	0.000801	1772572	1773957	+	inside	8	8	TcCLB.510763.100	trypanin-like protein, putative
5455	TcChr40-S	1113677	1114531	855	5.6	6.59	-0.13	6.72	2.59e-05	0.00086	1114968	1117049	+	upstream	-1291	437	TcCLB.507625.99	gamma-glutamylcysteine synthetase, putative
2769	TcChr30-S	174427	176779	2353	8.02	5.49	8.89	-3.4	2.72e-05	0.000901	174158	175006	-	overlapStart	579	269	TcCLB.509595.60	hypothetical protein, conserved
2491	TcChr28-S	131123	133879	2757	6.85	0.8	7.84	-7.03	2.97e-05	0.000975	133237	133929	+	overlapStart	-2114	50	TcCLB.510613.10	hypothetical protein, conserved
3771	TcChr35-S	489426	491256	1831	7.11	3.53	8.05	-4.52	3.14e-05	0.00102	489436	492252	+	overlapStart	-10	10	TcCLB.511545.30	hypothetical protein, conserved
3956	TcChr36-S	154154	155144	991	5.55	-0.18	6.54	-6.72	3.15e-05	0.00102	149628	155225	-	inside	1071	81	TcCLB.510149.80	ABC transporter, putative
4709	TcChr39-S	190682	191537	856	5.56	-0.18	6.55	-6.73	3.65e-05	0.00118	192235	193008	+	upstream	-1553	698	TcCLB.506925.260	protein kinase, putative
3021	TcChr31-S	665229	669704	4476	8.62	4.52	9.57	-5.06	3.65e-05	0.00118	669924	671216	+	upstream	-4695	220	TcCLB.510841.10	mitotic centromere-associated kinesin (MCAK, pseudogene), putative
5798	TcChr6-S	57988	58391	404	5.65	-0.18	6.63	-6.81	3.67e-05	0.00118	55859	56920	-	upstream	-1068	1068	TcCLB.506529.140	hypothetical protein, conserved
4515	TcChr37-S	1290435	1291526	1092	5.62	-0.18	6.61	-6.79	3.98e-05	0.00127	1290638	1290727	+	includeFeature	-203	203	TcCLB.510181.180	C/D small nucleolar RNA (snoRNA), TB10C1C3
1251	TcChr20-S	22168	24984	2817	7.19	8.15	2.98	5.17	4.01e-05	0.00127	21963	22859	-	overlapStart	691	205	TcCLB.509757.20	leucine carboxyl methyltransferase, putative
1543	TcChr22-S	203891	204786	896	5.71	6.69	0.5	6.19	4.09e-05	0.00129	203806	204696	+	overlapEnd	85	85	TcCLB.506375.120	hypothetical protein, conserved
1696	TcChr23-S	85631	86980	1350	7.27	4.9	8.13	-3.23	4.15e-05	0.0013	87465	88109	+	upstream	-1834	485	TcCLB.511195.10	retrotransposon hot spot protein (RHS, pseudogene), putative
5820	TcChr6-S	135059	135601	543	5.86	0.4	6.85	-6.45	4.28e-05	0.00134	133157	135622	-	inside	563	21	TcCLB.506529.460	hypothetical protein, conserved
3591	TcChr34-S	790914	793758	2845	8.03	6.64	8.73	-2.09	4.3e-05	0.00134	790796	803437	+	inside	118	118	TcCLB.507735.20	hypothetical protein, conserved
707	TcChr15-S	43699	44499	801	5.6	6.59	-0.13	6.72	4.5e-05	0.00139	43739	44593	-	overlapEnd	894	40	TcCLB.511867.80	hypothetical protein, conserved
5796	TcChr6-S	51684	53738	2055	8.52	7.34	9.17	-1.83	4.61e-05	0.00142	49245	51047	-	upstream	-637	637	TcCLB.506529.120	hypothetical protein
5147	TcChr4-S	16986	19258	2273	5.73	-0.18	6.72	-6.89	5.05e-05	0.00155	13229	20782	-	inside	3796	1524	TcCLB.509537.50	hypothetical protein, conserved
5117	TcChr39-S	1718068	1718468	401	5.57	-0.18	6.56	-6.74	5.13e-05	0.00156	1717867	1719303	-	inside	1235	201	TcCLB.510759.200	hypothetical protein, conserved
472	TcChr13-S	341670	342513	844	5.63	-0.18	6.62	-6.79	5.7e-05	0.00173	340909	342591	+	inside	761	78	TcCLB.510533.70	protein kinase, putative
5504	TcChr40-S	1605402	1606091	690	5.43	-0.18	6.41	-6.59	5.75e-05	0.00173	1605283	1606515	-	inside	1113	119	TcCLB.508165.170	mucin-associated surface protein (MASP), putative
347	TcChr12-S	295940	296751	812	6.13	1.38	7.1	-5.72	5.87e-05	0.00176	295923	296843	-	inside	903	17	TcCLB.503897.120	hypothetical protein, conserved
667	TcChr14-S	498812	500259	1448	5.66	-0.18	6.64	-6.82	6.19e-05	0.00185	494771	495403	-	upstream	-3409	3409	TcCLB.507099.50	programmed cell death 6 protein-like, putative
2517	TcChr28-S	294555	294852	298	5.48	-0.18	6.47	-6.65	6.34e-05	0.00189	292768	296568	-	inside	2013	1716	TcCLB.511787.30	hypothetical protein, conserved (pseudogene)
1521	TcChr22-S	1897	2467	571	5.46	6.45	-0.13	6.58	6.41e-05	0.0019	1969	4215	-	overlapEnd	2318	72	TcCLB.506397.10	trans-sialidase, Group II, putative
2547	TcChr28-S	672926	673457	532	8.28	4.28	9.23	-4.95	6.52e-05	0.00192	675095	675592	+	upstream	-2169	1638	TcCLB.509887.10	hypothetical protein
3557	TcChr34-S	647797	648658	862	5.9	6.89	-0.13	7.02	6.77e-05	0.00198	646667	650344	+	inside	1130	1130	TcCLB.510229.10	hypothetical protein, conserved
808	TcChr16-S	260497	261082	586	5.5	6.48	-0.13	6.61	6.77e-05	0.00198	260213	261313	+	inside	284	231	TcCLB.510283.80	hypothetical protein, conserved
609	TcChr14-S	312083	313630	1548	5.39	-0.18	6.37	-6.55	6.94e-05	0.00202	312005	313771	-	inside	1688	78	TcCLB.506733.40	katanin-like protein, putative
2894	TcChr30-S	717290	717997	708	5.6	-0.18	6.59	-6.77	7.33e-05	0.00212	715738	717468	-	overlapStart	178	178	TcCLB.508829.9	dynein heavy chain, putative (fragment)
4137	TcChr36-S	890900	892495	1596	7.29	8.25	3.07	5.18	7.48e-05	0.00214	890872	892644	-	inside	1744	28	TcCLB.510309.20	MFS transporter, putative
1467	TcChr21-S	421825	422130	306	5.41	-0.18	6.4	-6.57	7.48e-05	0.00214	419997	423707	+	inside	1828	1577	TcCLB.507809.130	hypothetical protein, conserved
2216	TcChr26-S	713119	713884	766	5.44	-0.18	6.43	-6.61	7.65e-05	0.00218	712926	714167	-	inside	1048	193	TcCLB.507669.180	hypothetical protein, conserved
6079	TcChr9-S	60007	60602	596	5.37	6.36	-0.13	6.49	8.26e-05	0.00234	59923	60729	-	inside	722	84	TcCLB.511417.30	hypothetical protein, conserved
3398	TcChr33-S	625960	626895	936	5.94	-0.18	6.93	-7.11	8.35e-05	0.00235	625899	640519	+	inside	61	61	TcCLB.508347.159	microtubule-associated protein, putative, (fragment) (GB4)
2963	TcChr31-S	330878	331209	332	5.37	-0.18	6.35	-6.53	8.36e-05	0.00235	330457	331263	+	inside	421	54	TcCLB.509707.29	phosphatidylinositol-4-phosphate 5-kinase-like protein
4940	TcChr39-S	1071058	1072850	1793	7.36	5.3	8.18	-2.88	8.42e-05	0.00236	1074878	1075462	+	upstream	-3820	2028	TcCLB.506887.10	trans-sialidase, putative
2948	TcChr31-S	228317	231234	2918	7.89	-0.18	8.88	-9.06	9.22e-05	0.00257	222371	224206	-	upstream	-4111	4111	TcCLB.510591.10	trans-sialidase (pseudogene), putative
4646	TcChr38-S	1233555	1234989	1435	5.37	6.35	-0.13	6.48	9.41e-05	0.00261	1235425	1236591	+	upstream	-1870	436	TcCLB.511179.150	alanine racemase, putative
2200	TcChr26-S	673730	675809	2080	5.51	0.42	6.49	-6.08	9.84e-05	0.00271	673656	675323	-	overlapStart	1593	74	TcCLB.507669.10	fumarate hydratase, putative
4213	TcChr37-S	25423	26717	1295	5.32	-0.18	6.3	-6.48	9.88e-05	0.00271	22921	25602	-	overlapStart	179	179	TcCLB.507611.110	retrotransposon hot spot (RHS) protein, putative
734	TcChr15-S	287043	289383	2341	6.95	2.93	7.91	-4.97	9.91e-05	0.00271	279269	290290	-	inside	3247	907	TcCLB.509233.120	hypothetical protein, conserved
2657	TcChr29-S	764861	766504	1644	6.87	7.77	3.94	3.83	0.000111	0.00303	767835	769184	+	upstream	-2974	1331	TcCLB.503579.20	hypothetical protein, conserved
549	TcChr14-S	85623	86851	1229	5.63	-0.18	6.62	-6.8	0.000119	0.00322	83991	87068	-	inside	1445	217	TcCLB.506181.20	hypothetical protein, conserved
6129	TcChr9-S	244137	244586	450	5.4	6.39	-0.13	6.52	0.000123	0.00331	244081	244749	+	inside	56	56	TcCLB.503803.4	serine/threonine protein phosphatase 2A regulatory subunit, putative (fragment)
6025	TcChr8-S	212589	214362	1774	7.18	4.42	8.07	-3.64	0.000124	0.00331	211021	212154	+	downstream	1568	435	TcCLB.504033.21	UDP-Gal or UDP-GlcNAc-dependent glycosyltransferase, putative
6042	TcChr8-S	261111	261980	870	5.31	-0.18	6.29	-6.47	0.000124	0.00331	260867	262666	-	inside	1555	244	TcCLB.504255.30	hypothetical protein, conserved
2670	TcChr29-S	797532	798525	994	5.9	-0.18	6.89	-7.07	0.000125	0.00334	798459	801020	+	overlapStart	-927	66	TcCLB.508207.270	hypothetical protein, conserved
4663	TcChr38-S	1326441	1327095	655	6.76	-0.18	7.76	-7.94	0.00013	0.00344	1326447	1327580	+	overlapStart	-6	6	TcCLB.508805.120	UDP-Gal or UDP-GlcNAc-dependent glycosyltransferase, putative
4457	TcChr37-S	1055344	1056429	1086	5.95	6.94	-0.13	7.07	0.000136	0.00358	1048342	1056537	-	inside	1193	108	TcCLB.509599.20	hypothetical protein, conserved (fragment)
1771	TcChr23-S	393980	395138	1159	5.44	6.43	-0.13	6.56	0.000137	0.00359	393045	396422	-	inside	2442	935	TcCLB.509099.160	hypothetical protein, conserved
5609	TcChr41-S	162508	165274	2767	8.36	7	9.05	-2.06	0.000137	0.00359	163798	167784	+	overlapStart	-1290	1290	TcCLB.511127.290	hypothetical protein, conserved
5450	TcChr40-S	1101516	1102041	526	5.27	-0.18	6.25	-6.43	0.000139	0.00362	1101445	1104075	+	inside	71	71	TcCLB.507625.180	kinesin, putative
1714	TcChr23-S	182343	182672	330	5.36	-0.18	6.35	-6.53	0.000139	0.00362	182293	184674	+	inside	50	50	TcCLB.503601.10	trans-sialidase, Group V, putative
2443	TcChr27-S	718458	719848	1391	8.26	7.07	8.9	-1.82	0.000142	0.00367	718463	720028	+	overlapStart	-5	5	TcCLB.509153.90	dihydrofolate reductase-thymidylate synthase
5288	TcChr40-S	469818	471591	1774	5.27	6.25	-0.13	6.38	0.000147	0.00379	470384	471718	+	overlapStart	-566	127	TcCLB.503833.20	hypothetical protein, conserved
2227	TcChr26-S	787272	788554	1283	7.72	6.25	8.43	-2.19	0.000149	0.00383	786038	796435	+	inside	1234	1234	TcCLB.506243.50	dispersed gene family protein 1 (DGF-1, pseudogene), putative
3346	TcChr33-S	151937	152443	507	5.93	1.38	6.9	-5.52	0.000156	0.00399	150614	151447	-	upstream	-490	490	TcCLB.506829.60	hypothetical protein, conserved
1519	TcChr21-S	702122	702659	538	5.24	6.23	-0.13	6.36	0.000162	0.00411	700872	704024	+	inside	1250	1250	TcCLB.508095.20	methyltransferase, putative,mRNA cap methyltransferase-like protein, putative
4391	TcChr37-S	749708	750865	1158	5.6	6.59	-0.13	6.72	0.000163	0.00414	748863	751031	-	inside	1323	166	TcCLB.503489.10	zinc carboxypeptidase, putative,metallo-peptidase, Clan MC, Family M14, putative
1844	TcChr24-S	248306	248791	486	5.5	-0.18	6.48	-6.66	0.000183	0.00462	248254	248985	-	inside	679	52	TcCLB.509123.30	kinetoplast polyadenylation/uridylation factor 1
2653	TcChr29-S	758558	759004	447	5.94	1.43	6.91	-5.48	0.000187	0.00471	758497	761070	+	inside	61	61	TcCLB.508209.20	hypothetical protein, conserved
5884	TcChr6-S	355412	356435	1024	5.37	6.36	-0.13	6.49	0.000197	0.00494	357490	358515	+	upstream	-2078	1055	TcCLB.506129.60	beta galactofuranosyl glycosyltransferase, putative
3507	TcChr34-S	395247	395601	355	5.13	-0.18	6.11	-6.29	0.0002	0.00499	394670	398101	-	inside	2854	577	TcCLB.504057.11	phospholipid-translocating ATPase, putative
486	TcChr13-S	383905	385554	1650	5.14	-0.18	6.12	-6.3	0.000201	0.00499	383589	385385	-	overlapStart	1480	169	TcCLB.510533.220	hypothetical protein, conserved
3702	TcChr35-S	240197	241329	1133	7.11	5.11	7.92	-2.81	0.000206	0.00509	240192	241325	-	overlapStart	1128	4	TcCLB.507089.260	CYC2-like cyclin, putative,cyclin 6, putative
5374	TcChr40-S	851965	852795	831	6.97	3.04	7.93	-4.89	0.000206	0.00509	851971	857799	+	overlapStart	-6	6	TcCLB.506357.160	hypothetical protein, conserved
4205	TcChr36-S	1142265	1143129	865	7.16	7.96	5.25	2.71	0.000208	0.0051	1142201	1143187	-	inside	922	58	TcCLB.503745.30	ascorbate peroxidase (APX)
4952	TcChr39-S	1108851	1110238	1388	5.63	6.62	-0.13	6.75	0.000212	0.00518	1108594	1110369	-	inside	1518	131	TcCLB.509551.110	hypothetical protein, conserved
835	TcChr16-S	339455	341627	2173	6.8	2.76	7.75	-5	0.000213	0.00518	344038	347520	+	upstream	-4583	2411	TcCLB.504703.10	glycosyl hydrolase (pseudogene), putative
1909	TcChr24-S	647610	649783	2174	6.3	-0.18	7.29	-7.47	0.000219	0.00532	647633	650434	-	overlapEnd	2824	23	TcCLB.506409.170	trans-sialidase, Group VI, putative
47	TcChr10-S	161103	162631	1529	7.71	5.84	8.5	-2.66	0.000221	0.00533	161061	162596	+	overlapEnd	42	35	TcCLB.506457.99	hypothetical protein, conserved
2908	TcChr30-S	781996	782717	722	8.41	6.79	9.16	-2.37	0.000222	0.00533	782159	782623	-	includeFeature	627	94	TcCLB.508833.10	hypothetical protein
5472	TcChr40-S	1257043	1257642	600	6.46	7.42	2.34	5.08	0.000224	0.00538	1254067	1255149	+	downstream	2976	1894	TcCLB.510275.370	mucin-associated surface protein (MASP), putative
332	TcChr12-S	211505	213968	2464	5.75	-0.18	6.74	-6.92	0.000225	0.00538	219678	221222	+	upstream	-8173	5710	TcCLB.445553.10	hypothetical protein, conserved
4624	TcChr38-S	502093	504366	2274	5.16	-0.18	6.14	-6.32	0.000227	0.00541	499696	501852	-	upstream	-241	241	TcCLB.508121.30	trans-sialidase (pseudogene), putative
2151	TcChr26-S	517152	518920	1769	9.2	8.19	9.79	-1.6	0.000237	0.00562	517929	518999	-	overlapEnd	1847	79	TcCLB.508647.10	hypothetical protein, conserved
3982	TcChr36-S	265277	266295	1019	5.07	-0.18	6.05	-6.23	0.000246	0.0058	265249	266421	+	inside	28	28	TcCLB.504143.30	kinesin protein (pseudogene), putative
3336	TcChr33-S	119189	123444	4256	8.99	7.97	9.59	-1.61	0.000247	0.00582	119084	120067	-	overlapStart	878	105	TcCLB.511583.40	tricarboxylate carrier, putative
2337	TcChr27-S	337559	341788	4230	9.14	8.16	9.71	-1.55	0.000253	0.00593	337505	338248	-	overlapStart	689	54	TcCLB.503613.20	proteasome alpha 7 subunit, putative
4857	TcChr39-S	758745	759221	477	5.29	6.27	-0.13	6.4	0.000256	0.00598	757354	761583	-	inside	2838	1391	TcCLB.506811.180	protein kinase, putative
4928	TcChr39-S	1004012	1004802	791	6.93	7.76	4.8	2.96	0.000269	0.00626	1003454	1004842	-	inside	830	40	TcCLB.506885.360	hypothetical protein, conserved
1217	TcChr2-S	16110	19930	3821	8.7	7.52	9.34	-1.82	0.000303	0.00701	14622	17183	-	overlapStart	1073	1073	TcCLB.507941.70	hypothetical protein, conserved
5452	TcChr40-S	1107217	1107802	586	5.94	6.91	1.54	5.37	0.000306	0.00706	1107627	1108307	+	overlapStart	-410	175	TcCLB.507625.150	hypothetical protein, conserved
156	TcChr11-S	89377	89697	321	5.35	0.42	6.32	-5.91	0.000311	0.00715	86798	89728	-	inside	351	31	TcCLB.506689.20	hypothetical protein, conserved (pseudogene)
2121	TcChr26-S	429012	429827	816	5.09	6.07	-0.13	6.2	0.000314	0.0072	425925	429068	+	overlapEnd	3087	56	TcCLB.508515.150	trans-sialidase, Group VIII, putative
1237	TcChr2-S	81474	83040	1567	7.33	3.6	8.27	-4.67	0.000315	0.0072	81349	83091	-	inside	1617	51	TcCLB.510353.30	paraflagellar rod component par4, putative
75	TcChr10-S	269354	272307	2954	8.57	5.7	9.47	-3.77	0.00032	0.00727	271127	272920	-	overlapEnd	3566	613	TcCLB.511131.20	hypothetical protein, conserved
3550	TcChr34-S	537543	537781	239	4.99	-0.18	5.97	-6.15	0.000329	0.00746	535410	537971	-	inside	428	190	TcCLB.510877.10	antigenic protein, putative
3651	TcChr34-S	1003258	1006417	3160	7.09	4.39	7.98	-3.59	0.000332	0.00751	1005028	1006377	-	includeFeature	3119	40	TcCLB.504129.30	hypothetical protein, conserved
4326	TcChr37-S	535206	535859	654	6.24	1.65	7.21	-5.56	0.000336	0.00754	536415	538415	+	upstream	-1209	556	TcCLB.504147.280	trypanothione synthetase-like protein, putative
595	TcChr14-S	275576	277609	2034	7.93	6.22	8.69	-2.47	0.000337	0.00754	274213	277638	-	inside	2062	29	TcCLB.506735.50	hypothetical protein, conserved
5827	TcChr6-S	160459	160958	500	4.97	-0.18	5.95	-6.12	0.000343	0.00766	159339	160211	-	upstream	-248	248	TcCLB.506529.541	hypothetical protein
3694	TcChr35-S	215933	217376	1444	5.24	-0.18	6.22	-6.4	0.000354	0.00788	210791	217153	-	overlapStart	1220	223	TcCLB.507089.154	hypothetical protein, conserved
3011	TcChr31-S	611157	611340	184	6.5	2.49	7.46	-4.96	0.00039	0.00865	610774	611649	+	inside	383	309	TcCLB.506907.30	hypothetical protein, conserved
4392	TcChr37-S	756681	757251	571	6.93	3.1	7.88	-4.79	0.000417	0.00921	756633	757445	-	inside	764	48	TcCLB.506311.30	hypothetical protein, conserved
4917	TcChr39-S	978719	980024	1306	6.3	-0.18	7.29	-7.47	0.000418	0.00921	977938	980127	-	inside	1408	103	TcCLB.506885.250	hypothetical protein
1861	TcChr24-S	314321	317928	3608	8.35	6.91	9.06	-2.15	0.000428	0.00934	314575	318021	+	overlapStart	-254	93	TcCLB.503629.10	hypothetical protein, conserved
689	TcChr14-S	559143	560554	1412	4.97	5.95	-0.13	6.08	0.000429	0.00934	549849	560969	-	inside	1826	415	TcCLB.509585.10	dynein heavy chain, putative
2447	TcChr27-S	727894	729613	1720	6.96	2.96	7.91	-4.95	0.000429	0.00934	727874	729908	+	inside	20	20	TcCLB.509153.139	hypothetical protein, conserved
4178	TcChr36-S	1069165	1070037	873	6.41	2.12	7.38	-5.26	0.000433	0.00939	1067741	1068880	-	upstream	-285	285	TcCLB.504119.10	eukaryotic translation initiation factor 5, putative
3141	TcChr32-S	408236	408890	655	6.28	2.17	7.24	-5.07	0.000439	0.0095	408103	408993	+	inside	133	103	TcCLB.507923.40	hypothetical protein, conserved
1884	TcChr24-S	387060	389674	2615	4.92	5.9	-0.13	6.03	0.000458	0.00986	390234	390983	+	upstream	-3174	560	TcCLB.509141.20	hypothetical protein
1496	TcChr21-S	507113	508650	1538	7.89	6.28	8.64	-2.35	0.000459	0.00986	507066	508667	-	inside	1554	17	TcCLB.503953.10	hypothetical protein, conserved
5369	TcChr40-S	834921	836491	1571	4.9	-0.18	5.88	-6.06	0.000463	0.00991	835845	843674	+	overlapStart	-924	646	TcCLB.506357.130	hypothetical protein, conserved
36	TcChr10-S	135170	137728	2559	7.64	6.19	8.35	-2.16	0.000481	0.0103	138712	139359	+	upstream	-3542	984	TcCLB.507933.20	hypothetical protein, conserved
6171	TcChr9-S	452295	453157	863	5.35	6.34	-0.13	6.47	0.000509	0.0108	453830	454252	+	upstream	-1535	673	TcCLB.506563.180	calpain-like cysteine peptidase (pseudogene), putative,calpain-like cysteine peptidase, clan CA, family C2, putative
110	TcChr10-S	365188	365636	449	5.04	6.02	-0.13	6.15	0.000551	0.0117	365135	366430	-	inside	1242	53	TcCLB.508781.110	2-oxoisovalerate dehydrogenase alpha subunit, putative
5633	TcChr41-S	244868	247331	2464	7.47	8.41	3.85	4.56	0.000555	0.0117	245552	247441	+	overlapStart	-684	110	TcCLB.508777.150	hypothetical protein
5745	TcChr41-S	2310628	2312058	1431	6.82	7.76	3.06	4.7	0.000561	0.0118	2307233	2312125	-	inside	1497	67	TcCLB.506753.90	hypothetical protein, conserved
4428	TcChr37-S	906211	907465	1255	4.86	5.84	-0.13	5.97	0.000572	0.012	906805	909069	+	overlapStart	-594	594	TcCLB.507709.20	hypothetical protein
3653	TcChr35-S	59123	60493	1371	7.68	4.15	8.61	-4.47	0.000575	0.012	57738	59387	-	overlapStart	264	264	TcCLB.507035.11	trans-sialidase, putative (fragment)
4959	TcChr39-S	1127188	1128361	1174	6.17	7.14	1.54	5.6	0.000588	0.0122	1124878	1128309	-	overlapStart	1121	52	TcCLB.509551.50	hypothetical protein
1523	TcChr22-S	14788	18040	3253	6.96	4.76	7.79	-3.03	0.00059	0.0122	15169	17988	-	includeFeature	3200	52	TcCLB.509871.39	hypothetical protein, conserved (pseudogene)
5543	TcChr40-S	1799239	1800172	934	6.82	3.04	7.76	-4.72	0.000596	0.0123	1796307	1800344	-	inside	1105	172	TcCLB.510091.90	hypothetical protein, conserved
493	TcChr13-S	424043	424447	405	4.81	5.79	-0.13	5.92	0.000597	0.0123	425022	425564	+	upstream	-979	575	TcCLB.506861.30	60S ribosomal protein L14, putative
6098	TcChr9-S	107950	112195	4246	8.42	4.9	9.35	-4.45	0.000605	0.0124	104962	108057	-	overlapStart	107	107	TcCLB.511421.10	hypothetical protein, conserved
5446	TcChr40-S	1083899	1084866	968	5.31	6.29	0.5	5.79	0.000612	0.0125	1084365	1086953	+	overlapStart	-466	466	TcCLB.509809.30	hypothetical protein, conserved
5006	TcChr39-S	1385974	1387458	1485	4.79	-0.18	5.76	-5.94	0.000617	0.0126	1389451	1390677	+	upstream	-3477	1993	TcCLB.507011.260	hypothetical protein, conserved
209	TcChr11-S	276146	281441	5296	8.42	4.92	9.36	-4.44	0.000623	0.0127	279412	280491	-	includeFeature	4345	950	TcCLB.506661.70	hypothetical protein, conserved
1516	TcChr21-S	686904	687170	267	7.16	-0.18	8.15	-8.33	0.000642	0.013	681076	683526	+	downstream	5828	3378	TcCLB.510175.200	retrotransposon hot spot protein (RHS, pseudogene), putative
2028	TcChr25-S	625885	626387	503	5.54	-0.18	6.53	-6.71	0.000677	0.0137	625871	626557	+	inside	14	14	TcCLB.506743.150	proteasome 26S non-ATPase subunit 9, putative
1410	TcChr21-S	159549	160032	484	4.71	-0.18	5.69	-5.87	0.000693	0.014	159330	160751	-	inside	1202	219	TcCLB.510603.40	hypothetical protein, conserved
2403	TcChr27-S	598217	600792	2576	8.06	6.36	8.82	-2.46	0.000696	0.014	598161	600965	+	inside	56	56	TcCLB.509151.90	hypothetical protein, conserved
2866	TcChr30-S	612751	614214	1464	5.18	-0.18	6.16	-6.34	0.000709	0.0142	612682	614172	+	overlapEnd	69	42	TcCLB.506025.50	vacuolar ATP synthase subunit b, putative
322	TcChr12-S	182999	184786	1788	7.1	3.49	8.04	-4.55	0.000712	0.0142	183495	184985	+	overlapStart	-496	199	TcCLB.505945.80	hypothetical protein, conserved
3097	TcChr32-S	290668	291710	1043	5.49	6.45	0.94	5.52	0.000715	0.0142	292359	292805	+	upstream	-1691	649	TcCLB.507927.30	hypothetical protein, conserved
5779	TcChr6-S	4823	5056	234	7.8	6.57	8.45	-1.88	0.000742	0.0147	3609	4517	-	upstream	-306	306	TcCLB.507995.20	trans-sialidase, putative
5875	TcChr6-S	322079	324139	2061	7.55	5.95	8.29	-2.35	0.000755	0.0149	322049	324289	-	inside	2210	30	TcCLB.507603.110	hypothetical protein, conserved
4187	TcChr36-S	1090870	1091774	905	4.75	-0.18	5.73	-5.91	0.000789	0.0155	1088454	1090547	-	upstream	-323	323	TcCLB.503959.30	hypothetical protein, conserved
1591	TcChr22-S	395500	395927	428	5.02	-0.18	6	-6.18	0.000814	0.016	391976	393829	-	upstream	-1671	1671	TcCLB.504429.70	retrotransposon hot spot protein (RHS, pseudogene), putative
688	TcChr14-S	553684	554747	1064	4.7	5.67	-0.13	5.8	0.00082	0.016	548838	549530	-	upstream	-4154	4154	TcCLB.509589.10	mitochondrial DNA polymerase I protein D, putative
1505	TcChr21-S	543927	545200	1274	6.84	3.11	7.78	-4.67	0.000845	0.0165	542131	543252	+	downstream	1796	675	TcCLB.507803.10	mucin-associated surface protein (MASP), putative
4830	TcChr39-S	683531	685835	2305	4.7	5.67	-0.13	5.8	0.000849	0.0165	682117	685977	-	inside	2446	142	TcCLB.504153.120	hypothetical protein, conserved
1151	TcChr19-S	298632	299511	880	5.64	6.63	-0.13	6.76	0.000859	0.0167	293661	301916	-	inside	3284	2405	TcCLB.506401.24	hypothetical protein, conserved
2848	TcChr30-S	557970	558787	818	6.36	2.25	7.32	-5.06	0.000879	0.017	557357	561811	+	inside	613	613	TcCLB.509203.70	DNA topoisomerase II, putative
2228	TcChr26-S	790067	792243	2177	7.03	-0.18	8.02	-8.2	0.000945	0.0182	786038	796435	+	inside	4029	4029	TcCLB.506243.50	dispersed gene family protein 1 (DGF-1, pseudogene), putative
446	TcChr13-S	271082	272877	1796	8.27	6.74	9	-2.25	0.000974	0.0187	270190	272937	+	inside	892	60	TcCLB.413605.10	kinesin, putative
4507	TcChr37-S	1205032	1205305	274	8.4	5.22	9.32	-4.1	0.00101	0.0193	1204305	1205984	-	inside	952	679	TcCLB.507641.290	chaperonin HSP60, mitochondrial precursor,groELprotein,heat shock protein 60 (HSP60)
4097	TcChr36-S	766547	768608	2062	6.98	7.98	-0.13	8.11	0.00108	0.0207	765343	770280	+	inside	1204	1204	TcCLB.508181.70	hypothetical protein, conserved
1196	TcChr19-S	500213	500860	648	6.53	2.79	7.48	-4.69	0.00109	0.0208	499962	501083	-	inside	870	223	TcCLB.511395.30	protein phosphatase 2A, regulatory subunit B, putative,phosphotyrosyl phosphate activator protein, putative
556	TcChr14-S	131863	132394	532	4.9	5.88	-0.13	6.01	0.00118	0.0224	131218	133008	+	inside	645	614	TcCLB.504089.50	flagellar radial spoke component, putative
5103	TcChr39-S	1684514	1686287	1774	7.82	6.65	8.45	-1.8	0.00119	0.0225	1682955	1683572	-	upstream	-942	942	TcCLB.510759.60	vesicle-associated membrane protein, putative
514	TcChr13-S	495279	495686	408	4.62	-0.18	5.59	-5.77	0.00119	0.0225	494066	496864	+	inside	1213	1178	TcCLB.508325.60	retrotransposon hot spot (RHS) protein, putative
551	TcChr14-S	90069	91473	1405	7.78	6.35	8.48	-2.13	0.0012	0.0226	89981	90778	-	overlapStart	709	88	TcCLB.509625.30	hypothetical protein, conserved
2404	TcChr27-S	601175	603071	1897	5.53	-0.18	6.51	-6.69	0.00129	0.0242	601274	602479	+	includeFeature	-99	99	TcCLB.509151.100	hypothetical protein, conserved
5896	TcChr7-S	24111	24953	843	4.55	5.53	-0.13	5.66	0.00131	0.0246	24447	26225	-	overlapEnd	2114	336	TcCLB.509265.10	retrotransposon hot spot (RHS) protein, putative
4078	TcChr36-S	713928	715000	1073	4.44	-0.18	5.41	-5.59	0.00134	0.025	714545	715624	+	overlapStart	-617	455	TcCLB.510315.20	mitochondrial carrier protein, putative
4336	TcChr37-S	567096	570019	2924	7.94	6.86	8.55	-1.69	0.00139	0.0258	569583	570122	+	overlapStart	-2487	103	TcCLB.504147.160	ADP-ribosylation factor-like protein, putative
5690	TcChr41-S	1117071	1119236	2166	6.41	-0.18	7.4	-7.58	0.00153	0.0282	1116176	1117420	-	overlapStart	349	349	TcCLB.510025.100	mucin-associated surface protein (MASP), putative
240	TcChr11-S	369910	370420	511	4.5	5.48	-0.13	5.61	0.00161	0.0297	369890	370858	-	inside	948	20	TcCLB.506657.20	hypothetical protein, conserved
6115	TcChr9-S	209526	211602	2077	7.51	6.16	8.2	-2.04	0.00162	0.0298	209234	211762	+	inside	292	160	TcCLB.511423.140	hypothetical protein, conserved
1832	TcChr24-S	181749	182888	1140	5.79	1.85	6.75	-4.9	0.00166	0.0305	181677	182942	-	inside	1193	54	TcCLB.509121.10	retrotransposon hot spot protein (RHS, pseudogene), putative
5646	TcChr41-S	354205	355207	1003	7.88	6.23	8.63	-2.4	0.00168	0.0307	354050	354796	-	overlapStart	591	155	TcCLB.507981.61	hypothetical protein
5181	TcChr40-S	74939	75425	487	4.35	-0.18	5.32	-5.5	0.0017	0.0311	74154	76316	-	inside	1377	785	TcCLB.503767.10	trans-sialidase, Group II, putative
1174	TcChr19-S	361601	363501	1901	7.46	4.11	8.38	-4.27	0.00171	0.0311	359262	363914	-	inside	2313	413	TcCLB.506401.280	hypothetical protein, conserved
3870	TcChr35-S	836056	837309	1254	7.84	6.27	8.58	-2.31	0.00177	0.032	835965	837446	+	inside	91	91	TcCLB.503677.29	hypothetical protein, conserved
5451	TcChr40-S	1104412	1105150	739	4.27	5.23	-0.13	5.36	0.00182	0.0329	1104588	1106531	+	overlapStart	-176	176	TcCLB.507625.170	hypothetical protein, conserved
2391	TcChr27-S	544268	545430	1163	6.79	7.78	-0.13	7.91	0.00188	0.0339	541589	542683	+	downstream	2679	1585	TcCLB.511697.40	hypothetical protein, conserved (pseudogene)
3625	TcChr34-S	880037	881372	1336	5.79	-0.18	6.78	-6.96	0.00192	0.0346	880050	880391	+	includeFeature	-13	13	TcCLB.506265.209	hypothetical protein, conserved (fragment)
5509	TcChr40-S	1646960	1647426	467	4.73	-0.18	5.71	-5.89	0.00193	0.0346	1647294	1648331	+	overlapStart	-334	132	TcCLB.508165.410	mucin-associated surface protein (MASP), putative
3522	TcChr34-S	448552	449670	1119	7.82	8.61	5.88	2.73	0.00193	0.0346	448469	448969	-	overlapStart	417	83	TcCLB.510879.200	hypothetical protein, conserved
3920	TcChr36-S	13853	15178	1326	5.48	1.38	6.43	-5.05	0.00196	0.0349	12191	13747	-	upstream	-106	106	TcCLB.506343.20	dispersed gene family protein 1 (DGF-1, pseudogene), putative
1357	TcChr20-S	412034	412906	873	4.16	-0.18	5.12	-5.3	0.00197	0.035	411964	414411	+	inside	70	70	TcCLB.510253.20	hypothetical protein, conserved
2113	TcChr26-S	352048	355760	3713	7.28	5.2	8.09	-2.89	0.00198	0.0351	351980	354574	-	overlapStart	2526	68	TcCLB.504035.140	mismatch repair protein MLH1, putative
2173	TcChr26-S	571857	572452	596	7.14	5.52	7.88	-2.36	0.00201	0.0355	569340	571037	-	upstream	-820	820	TcCLB.508647.280	malic enzyme
3307	TcChr32-S	938388	941215	2828	5.35	-0.18	6.34	-6.52	0.00207	0.0364	939864	941225	+	overlapStart	-1476	10	TcCLB.506945.320	hypothetical protein, conserved
2087	TcChr26-S	252563	253506	944	4.79	-0.18	5.77	-5.95	0.00207	0.0364	252143	255178	+	inside	420	420	TcCLB.506801.70	hypothetical protein
5722	TcChr41-S	2247929	2251225	3297	6.82	3.31	7.76	-4.45	0.00209	0.0367	2245634	2251603	-	inside	3674	378	TcCLB.506755.140	ATP-dependent helicase, putative
5892	TcChr6-S	384121	385003	883	7.35	5.22	8.17	-2.95	0.00211	0.0369	385203	388046	+	upstream	-1082	200	TcCLB.504049.20	retrotransposon hot spot protein (RHS, pseudogene), putative
1379	TcChr21-S	23128	25839	2712	7.5	4.62	8.4	-3.77	0.00222	0.0387	20468	30892	+	inside	2660	2660	TcCLB.507477.10	dispersed gene family protein 1 (DGF-1), putative
4105	TcChr36-S	788602	789686	1085	8.1	6.54	8.83	-2.28	0.00223	0.0387	788659	789756	+	overlapStart	-57	57	TcCLB.508181.10	hypothetical protein, conserved
4179	TcChr36-S	1070044	1070810	767	4.11	5.07	-0.13	5.2	0.00224	0.0388	1069121	1071115	-	inside	1071	305	TcCLB.504119.20	hypothetical protein, conserved
5775	TcChr5-S	161111	162023	913	6.34	2.7	7.28	-4.58	0.00229	0.0395	161004	161426	-	overlapStart	315	107	TcCLB.506493.110	hypothetical protein, conserved
337	TcChr12-S	259876	260720	845	7.28	4.97	8.13	-3.15	0.00229	0.0395	259769	261133	-	inside	1257	107	TcCLB.505943.20	oxidoreductase, putative
2923	TcChr31-S	117420	119280	1861	6.7	-0.18	7.69	-7.87	0.00235	0.0404	118664	119293	+	overlapStart	-1244	13	TcCLB.507389.60	chaperone DNAJ protein, putative
3502	TcChr34-S	328918	330045	1128	6.7	7.69	-0.13	7.82	0.00236	0.0404	328703	331444	-	inside	2526	215	TcCLB.505989.74	peroxisome biogenesis factor 1, putative
5110	TcChr39-S	1700464	1700782	319	5.27	6.26	-0.13	6.39	0.00236	0.0404	1699941	1700900	-	inside	436	118	TcCLB.510759.134	chaperone DNAJ protein, putative
5141	TcChr39-S	1851986	1852263	278	6.04	6.99	2.34	4.65	0.00238	0.0406	1847980	1852491	+	inside	4006	228	TcCLB.508473.10	retrotransposon hot spot (RHS) protein, putative,retrotransposon hot spot protein 1 (RHS1), putative
4159	TcChr36-S	964031	965533	1503	6.92	5.04	7.71	-2.67	0.00243	0.0413	963852	965582	-	inside	1551	49	TcCLB.504867.80	DNA primase large subunit, putative (pril)
833	TcChr16-S	331537	333323	1787	4.06	5.02	-0.13	5.15	0.00254	0.043	331365	335454	+	inside	172	172	TcCLB.506673.69	hypothetical protein, conserved
3823	TcChr35-S	694310	694879	570	7.96	6.96	8.55	-1.59	0.00269	0.0455	694212	695042	+	inside	98	98	TcCLB.511711.60	hypothetical protein
2405	TcChr27-S	603830	605115	1286	7.58	6.03	8.3	-2.27	0.00272	0.0458	603789	605180	+	inside	41	41	TcCLB.509151.110	hypothetical protein, conserved
2686	TcChr29-S	836950	838252	1303	6.61	7.61	-0.13	7.74	0.00287	0.0482	838548	839255	+	upstream	-1598	296	TcCLB.508207.74	Adenine phosphoribosyltransferase, putative
2588	TcChr29-S	487088	488939	1852	7.42	5.71	8.18	-2.48	0.00294	0.0493	486882	488066	-	overlapStart	978	206	TcCLB.506289.20	hypothetical protein, conserved
2829	TcChr30-S	467947	468885	939	5.09	-0.18	6.07	-6.25	0.00295	0.0493	467639	468931	-	inside	984	46	TcCLB.507077.60	surface protease GP63, putative
2731	TcChr30-S	26969	29388	2420	6.6	-0.18	7.59	-7.77	0.00297	0.0495	21127	31572	-	inside	4603	2184	TcCLB.507521.150	dispersed gene family protein 1 (DGF-1), putative
4870	TcChr39-S	791107	792530	1424	6.62	7.53	3.54	3.99	0.00299	0.0497	787793	790348	-	upstream	-759	759	TcCLB.506811.50	hypothetical protein, conserved
